# Supplementary material for: Highly distinct genetic programs for peripheral nervous system formation in chordates
Source: BMC Biol. 2022 Jun 27;20:152. doi: 10.1186/s12915-022-01355-7 (PMC9238270; doi:10.1186/s12915-022-01355-7)
Supplement: Supplementary file 13 — Additional file 13: Table S1. Listing of previously known vPNS genes in invertebrate chordates and their orthologs. Sheet 1. List of previously known vPNS genes in ascidians and their orthologs in amphioxus, and vice versa. Highlighting in blue indicates expression in ventral neurogenic field, in purple expression in ESNs and in red expression in other tissues. Highlighting in the gene family name indicates conserved expression in the ventral field (blue), the ESNs (purple), one of them (blue-purple) or non-conserved expression in vPNS (red). Sheet 2. Simplified view of sheet 1. nd: not done. [file 12915_2022_1355_MOESM13_ESM.xlsx]

## Sheet: Previously_known_vPNS
	Phmamm					Cirobu			Brlanc					Brflor
Gene family	ID	New gene name	other name	clone	expression	ID	DOI	expression	ID	New gene name	Old gene name	clone	expression	DOI	expression
Tbx2/3	Phmamm.CG.MTP2014.S17.g00706	Phmamm.Tbx2/3		AHC0AAA140YL05	palps	KH2012:KH.L96.87	https://doi.org/10.1038/ncomms9719	VML + palps	BLAG01001316	Brlanc.Tbx2/3		RT-PCR	CNS + endoderm	DOI:10.1007/s00427-008-0249-5	CNS + endoderm
Nkx2.3/5/6	Phmamm.CG.MTP2014.S185.g04970	Phmamm.Nkx2-3/5/6	NK4	RT-PCR	Trunk epidermis	KH2012:KH.C8.482	10.1242/dev.01270	VML	BLAG03001041	Brlanc.Nkx2.3/5/6		RT-PCR	pharynx + notochord
Irx	Phmamm.CG.MTP2014.S480.g09228	Phmamm.Irx.c		eblocks	VML	KH2012:KH.C3.67	10.1242/dev.01270	VML	BLAG90000374	Brlanc.Irx.a	IrxA	eblocks	CNS + pharynx	https://doi.org/10.1016/j.gep.2009.02.003	CNS + pharynx
	Phmamm.CG.MTP2014.S526.g09766	Phmamm.Irx.b				KH2012:KH.C11.485	cicl053f03	CNS + epidermis	BLAG90000865	Brlanc.Irx.b	IrxB	RT-PCR	ventral ant epiderm and endoderm		ventral ant epiderm and endoderm
	Phmamm.CG.MTP2014.S526.g09767	Phmamm.Irx.a				KH2012:KH.C11.608	ciad074p13	mesenchyme	BLAG07000983	Brlanc.Irx.c	IrxC	eblocks	CNS + pharynx + lat ESN?		CNS + pharynx
	Phmamm.CG.MTP2014.S480.g09224	Phmamm.Irx.d		eblock	palps + ventral trunk epidermis	KH2012:KH.C3.843	?
Nkxtun1	Phmamm.CG.MTP2014.S24.g00993	Phmamm.Nkxtun1	Nkx-A	AHC0AAA230YB17		KH2012:KH.C12.577	https://doi.org/10.1242/dev.01270	VML	BLAG04001112	?		eblocks	posterior endoderm
Msx	Phmamm.CG.MTP2014.S236.g05895	Phmamm.Msx	msxb	10.7554/eLife.59157	VDML	KH2012:KH.C2.957	10.1016/j.ydbio.2015.11.009	VDML	BLAG04001902	Brlanc.Msx-like		eblocks	ant CNS + left endoderm
									BLAG03001048	Brlanc.Msx		RT-PCR	ventro-lat epidermis + CNS	10.1007/s004270050251	ventro-lat epidermis + CNS
Klf1/2/4/17	Phmamm.CG.MTP2014.S258.g06245	Phmamm.Klf1/2/4/17	Klf1/2/4	10.7554/eLife.59157	VDML	KH2012:KH.C5.154	10.1016/j.ydbio.2015.11.009	VDML	BLAG13000172	Brlanc.Klf1/2/4/17		RT-PCR	pan-epidermis + CNS
Ascl1/2	Phmamm.CG.MTP2014.S247.g06099	Phmamm.Ascl1/2.a	Achaete-Scute a-like1	RT-PCR	Ventral Ant SV	KH2012:KH.C2.560	10.1242/dev.01270	Ventral Ant SV	BLAG18000811	Brlanc.Ascl1/2.1	Brlanc.Ascla1	RT-PCR	ESN	10.1242/dev.073833	ESN
	Phmamm.CG.MTP2014.S210.g05436	Phmamm.Ascl1/2.b	Achaete-Scute a-like2	10.7554/eLife.59157	VDML	KH2012:KH.L9.13	10.1016/j.ydbio.2015.11.009	VDML	BLAG18000810	Brlanc.Ascl1/2.2	Brlanc.Ascla2	RT-PCR	no signal
Tox	Phmamm.CG.MTP2014.S765.g11803	Phmamm.Tox	CAGF9	10.7554/eLife.59157	VDML	KH2012:KH.C3.330	10.1016/j.ydbio.2015.11.009	VDML	BLAG07001222	Brlanc.Tox		RT-PCR	CNS
Nkxtun3	Phmamm.CG.MTP2014.S486.g09312	Phmamm.Nkxtun3	Nkx-C	10.7554/eLife.59157	VDML	KH2012:KH.C1.922	10.1016/j.ydbio.2015.11.009	VDML	BLAG12000565	?		eblocks	not clear, ant CNS and ant vent epidermis?
									BLAG12000564	?		eblocks	somites, pharynx
Dlx	Phmamm.CG.MTP2014.S1105.g13699	Phmamm.Dlx.c	Dll-C	10.7554/eLife.59157	VDML	KH2012:KH.C7.770	10.1016/j.ydbio.2015.11.009	VDML	BLAG12000563	Brlanc.Dlx		eblocks	pan-epidermis	https://doi.org/10.1242/dev.122.9.2911	pan-epidermis except neural plate
	Phmamm.CG.MTP2014.S57.g02079	Phmamm.Dlx.a	Dll-A			KH2012:KH.C7.346	AJ278696	head epidermis
	Phmamm.CG.MTP2014.S57.g02080	Phmamm.Dlx.b	Dll-B			KH2012:KH.C7.243	cicl022f04	CNS + ventral epiderm
Id	Phmamm.CG.MTP2014.S104.g03275	Phmamm.Id.a	Bhlhtun1/Orphan bHLH-1	10.7554/eLife.59157	VDML	KH2012:KH.C7.269	10.1016/j.ydbio.2015.11.009	VDML	BLAG02000864	Brlanc.Id				https://doi.org/10.1016/j.ydbio.2003.09.006	CNS + endoderm
	Phmamm.CG.MTP2014.S104.g03263	Phmamm.Id.b		RT-PCR	VDML
	Phmamm.CG.MTP2014.S104.g03276	Phmamm.Id.c		RT-PCR	VDML
	Phmamm.CG.MTP2014.S104.g03273	Phmamm.Id.d		RT-PCR	Trunk endoderm
	Phmamm.CG.MTP2014.S104.UNbHLH	Phmamm.Id.e		eblocks	ESN
	Phmamm.CG.MTP2014.S448.g08865	Phmamm.Id.f		eblocks	Dorsal ESN
Tlx	Phmamm.CG.MTP2014.S586.g10312	Phmamm.Tlx		RT-PCR	no signal	KH2012:KH.L84.30	ciad069p16	CNS	BLAG03001419	Brlanc.Tlx		https://doi.org/10.1007/s00018-017-2734-3	ventral epidermis + ESN	10.1242/dev.073833	ventral epidermis + ESN
Dll	Phmamm.CG.MTP2014.S48.g01804	Phmamm.Dll	Delta	eblocks	VML + ESN	KH2012:KH.L155.7	https://doi.org/10.1242/dev.01270	mesenchyme	BLAG04000614	Brlanc.Dll		RT-PCR	ESN + somites	10.1242/dev.073833	ESN + somites
Dlk	Phmamm.CG.MTP2014.S355.g07721	Phmamm.Dlk	Delta-like/Delta2	10.7554/eLife.59157	ESN + CNS	KH2012:KH.L50.6	https://doi.org/10.1038/ncomms9719	ESN + CNS	BLAG04001792	Brlanc.Dlk		eblocks	no signal
Pou4	Phmamm.CG.MTP2014.S453.g08914	Phmamm.Pou4	POU4	10.7554/eLife.59157	ESN + palps	KH2012:KH.C2.42	10.1016/j.ydbio.2013.03.016	ESN + palps	BLAG06001114	Brlanc.Pou4F		eblocks	ESN + CNS	10.7150/ijbs.3.356	ESN + CNS
Myt1	Phmamm.CG.MTP2014.S56.g02039	Phmamm.Myt1		AHC0AAA25YL15		KH2012:KH.C1.274	10.1016/j.ydbio.2013.03.016	ESN + CNS	BLAG02000890	Brlanc.Myt1		eblocks	ESN + CNS
Atoh1/7	Phmamm.CG.MTP2014.S270.g06462	Phmamm.Atoh1/7	Atonal	10.7554/eLife.59157	ESN + CNS	KH2012:KH.C8.175	10.1016/j.ydbio.2013.03.016	ESN + CNS	BLAG15000023	Brlanc.Atoh1/7		eblocks	Dorsal cells (CNS ?)
Atoh8	Phmamm.CG.MTP2014.S497.g09451	Phmamm.Atoh8	NeuroD-like	RT-PCR	VML + ESN + CNS	KH2012:KH.C9.872	10.1016/j.ydbio.2013.03.016	ESN + CNS	BLAG15000603	Brlanc.Atoh8		RT-PCR	somites	https://doi-org/10.1007/s00427-008-0257-5	Somites
Celf3/4/5/6	Phmamm.CG.MTP2014.S359.g07762	Phmamm.Celf3/4/5/6	Celf3.a/Etr	10.7554/eLife.59157	ESN + CNS	KH2012:KH.C6.128	10.1016/j.ydbio.2015.11.009	ESN + CNS	BLAG19000228	Brlanc.Celf3/4/5/6		eblocks	CNS + lat ESN
Elavl	Phmamm.CG.MTP2014.S867.g12471	Phmamm.Elavl		eblocks	mesenchyme	KH2012:KH.C5.231		?	BLAG13000238	Brlanc.Elavl	Elav	RT-PCR	ESN + CNS	10.1242/dev.073833	ESN + CNS
Islet	Phmamm.CG.MTP2014.S13.g00576	Phmamm.Isl	Islet	https://doi.org/10.1093/nar/gkz955	palps + SV	KH2012:KH.L152.2	https://doi.org/10.1371/journal.pgen.1008054	palps + SV	BLAG02001562	Brlanc.Isl		RT-PCR	pharynx + ESN + CNS	10.1073/pnas.0403216101	pharynx + ESN + CNS
Esrr	Phmamm.CG.MTP2014.S841.g12306	Phmamm.Esrr	ERR / Ci-ZF231	eblocks	No signal	KH2012:KH.L8.21	ciad020o22	No signal	BLAG90000618	Brlanc.Esrr	Esrr	eblocks	CNS + lat ESN	https://doi.org/10.1111/j.1525-142X.2005.05025.x	CNS + lat ESN
SoxB1	Phmamm.CG.MTP2014.S272.g06489	Phmamm.SoxB1				KH2012:KH.C1.99	10.1242/dev.01270	pan-ectoderm+endo+CNS	BLAG14000923	Brlanc.SoxB1.c	SoxB1c	eblocks	CNS + weak ESN	10.7150/ijbs.3.356	CNS + ESN + Endoderm
									BLAG04001830	Brlanc.SoxB1.b	SoxB1b	eblocks	early pan-ectodermal, later CNS		CNS
									BLAG04001831	Brlanc.SoxB1.a	SoxB1a	-
Ebf	Phmamm.CG.MTP2014.S906.g12706	Phmamm.Ebf		https://doi.org/10.1093/nar/gkz955	CNS	KH2012:KH.L24.10	10.1242/dev.01270	CNS	BLAG03002176 (Aniseed)	Brlanc.Ebf	Coe/Ebf	RT-PCR	CNS + ESN	10.1002/gene.20006	ESN + CNS
Slc17a6/7/8	Phmamm.CG.MTP2014.S369.g07905	Phmamm.Slc17a6/7/8	Vglut	eblocks	ESN + CNS		https://doi.org/10.1002/cne.21678	ESN + CNS	BLAG03001795	Brlanc.Slc17a6/7/8	Vglut	RT-PCR	ESN + CNS	10.1186/1471-2202-13-59	ESN + CNS
Six1/2	Phmamm.CG.MTP2014.S312.g07100	Phmamm.Six1/2		https://doi.org/10.1093/nar/gkz955	SV (Aniseed)	KH2012:KH.C3.553	https://doi.org/10.1371/journal.pgen.1008054	SV	BLAG04002030	Brlanc.Six1/2		https://doi.org/10.1038/s41559-019-0933-z	mensendoderm (No late dev data)	https://doi.org/10.1016/j.ydbio.2007.03.009	endoderm + ESN
Eya	Phmamm.CG.MTP2014.S669.g11102	Phmamm.Eya		https://doi.org/10.1093/nar/gkz955	head epidermis (Aniseed)	KH2012:KH.C7.703	10.1016/j.ydbio.2005.02.021	mesenchyme + TLC	BLAG02000929	Brlanc.Eya		https://doi.org/10.1038/s41559-019-0933-z	CNS (No late dev data)	https://doi.org/10.1016/j.ydbio.2007.03.009	endoderm + ESN + CNS
Ntrk	absent					absent			BLAG02000643	Brlanc.Ntrk	Trk	RT-PCR	ESN	https://doi.org/10.1242/dev.01803	ESN

## Sheet: T1_simplified
vPNS expression domain	Orthogroup	Phmamm	Cirobu	Brlanc	Brflor	Shared vPNS expression
Ventral epidermis	Tbx2/3
	Nkx2.3/5/6				nd
	Irx
	Nkxtun1	nd			nd
	Msx
	Klf1/2/4/17				nd
	Ascl1/2
	Tox				nd
	Nkxtun3				nd
	Dlx
	Id			nd
	Tlx
ESNs	Dll
	Atoh8
	Dlk				nd
	Pou4
	Myt1	nd			nd
	Atoh1/7				nd
	Celf3/4/5/6				nd
	Elavl		nd
	Islet
	Esrr
	SoxB1	nd
	Ebf
	Slc17a6/7/8
	Six1/2			nd
	Eya			nd
	Ntrk	absent	absent
