# Supplementary material for: Highly distinct genetic programs for peripheral nervous system formation in chordates
Source: BMC Biol. 2022 Jun 27;20:152. doi: 10.1186/s12915-022-01355-7 (PMC9238270; doi:10.1186/s12915-022-01355-7)
Supplement: Supplementary file 14 — Additional file 14: Table S2. Listing of all P. mammillata genes analysed in this study. Sheet 1. List of genes of P. mammillata analysed in this study. Red font for gene name indicates that phylogenetic analysis has been carried out. When available, GO term for molecular function (MF) and biological process (BP) are indicated. Highlighting in purple indicates genes coding for transcription factors, blue for receptors, green for genes involved in the nervous system and yellow for genes involved in cell signalling. The origin of template for Dig-probe synthesis (500 bp region for synthetic DNA, cloning primers or clone provenance) is shown. Finally, gene expressed in the vPNS are highlighted in orange. Sheet 2. Extraction from sheet 1 of the P. mammillata genes studied by orthology I (known vPNS genes + paralogs + amphioxus vPNS genes orthologs) and expressed in the vPNS. [file 12915_2022_1355_MOESM14_ESM.xlsx]

## Sheet: 1. All_Phmamm_genes
	Gene Name (Blast with Hosapi or manual annotation)	Gene Model	Clone origin	GO term (MF)	GO term (BP)	log2FC BvC st13	log2FC BvC st18	log2FC BvC st21	log2FC BvC st24	log2FC B+DvC st24	log2FC DvC st24	Forward primer	Reverse primer	500bp of CDS or UTR synthetized in eblocks (IDT)	ISH expression
	?	Phmamm.CG.MTP2014.S34.g01319	eblock	#N/A	#N/A	#N/A	#N/A	#N/A	1.36339	0.972878	#N/A			CGGACCATGAGACACGAACTTAGAGTGATGGCTGGTGATGAAGTCTTGTTGACGAAATACTTGCCAGCCAACGAATGGAAGGATTACTTTGTACAAATAGACAGTGAACAACTCATCAAGCTTAAAATCATTGCCAAAAGAGGTCGCACTTGGATTGGAGACACCGCTATTGACAACCTGTACTTGTTTCCTGGAAGTTGTCCAGATACTGAGTAACAAACAATAATAACGAAATTCGTGTCAAACGAAACTTCGCTTCGTGTTCCACATGAGCTTGTGCCAGTTGAGCAACCAACGTGAGAATATGTTTTCAGCCGACGTGCACGCTTAGCTCCAACAAAATATTTAAACGCATTTCCGAGAAGAAATAGTATTGGCGTGTATTTTGGTACAAAATTA…	VDML excluded from ESN
	ABTB1	Phmamm.CG.MTP2014.S3266.g17599	eblock	#N/A	#N/A	0.315288	#N/A	#N/A	#N/A	#N/A	#N/A			GAAGATCATTTTAAAGAAAATGTGGACAATGTACTTGAGGACTGCAGAAACTTTACCTTAAACAATATGAGTCATGAAATCTTTCGTATAATTGTGATATTTATTTATACAGGATGCTTAGAAACTTCAAATGAAGCTATAATTTGTGAAACCTTATGTACTTCCCATATGCTGCTTTTTCATGATTTAAGCCGTAAATGTGGTCAAATGTTGGAATCATTTTTGAGTGATAACAATGTCACACAATATTACAAGATGTCAAGAAGTCTTGAATTGCCAAGGTTGGAAACTTCATGCATTAGGTTCATGGGCCAGAATTTGGAAAAACTTTTGCTCAATGATGATTTTGCTGCTTTGGTGGAAGAAGATGCAATGTCGATTAGTCGAAGGGAAGAAGTT…	No expression
	ADAMTS18	Phmamm.CG.MTP2014.S19.g00786	eblock	metallopeptidase activity(GO:0008237);peptidase inhibitor activity(GO:0030414);protein binding(GO:0005515)	cellular process(GO:0009987)	#N/A	#N/A	#N/A	0.83346	#N/A	#N/A			CGCCTTCTCAAATCGACTTTCGGTCACAACAATGCGCAGAATTCAACAAGAAACCGTACAGAAGGCAATATTTTACTTGGGTCCCTTTCACAAAATTTTCCAGTTTCAGTCGAGGAAAATGCGAACTTCTGTGCAAAGCTGAGGGCTACGATTTCTTTGATATGCTTGCCGACCAAGTAGCAGACGGAACACCCTGCGATGCTACCTCATCTGATGTCTGCATCGAAGGAAAATGTCAGCACGTTGGATGTGACTATGTACTGGGCTCCAACGCAACTTATGATGCGTGTGGAGTATGCAACGGAGACAACAGTACGTGTCAAACTGTAGATGGTTCCTACAATGACCGCGTTCGTGATAGTGGTTATTACCAAGTTGTTCGAATTCCACGTGGTGCGC…	No expression
	ADAMTS20	Phmamm.CG.MTP2014.S283.g06658	eblock	RNA polymerase II regulatory region sequence-specific DNA binding(GO:0000977);RNA polymerase II transcription factor activity, sequence-specific DNA binding(GO:0000981)	transcription by RNA polymerase II(GO:0006366)	#N/A	#N/A	#N/A	2.30672	#N/A	#N/A			GTTCAACCAGCGAAACTAGTGCACAACGGGACGATTATCGTGAACCGATTGACGCGGCTCGTCCTGCTGTAAACGAAGCTTACGCAATGTACAATGTTCCGTTTGAATCGCGAGTTCCAGCGTAAAGAACAGGTTGAAGTTCAACTAATTTTGGAGTTTTATAGTTTTTGCCCCCATACGTTCGTGAAAAGATAAGAAAAAAGACATAACGGGATATAAAGCTAAAATTTAATCATAGTTTGTCTGTTTTTGTTCAGAATCTTTAAAGACCGTCAATTATGAACTTATAAATCATAGTTAGTTCAAAAACAGTGATAAAGTTATTATACCTTCTCTAGAAAAATTCTGTAAAATTGCGGGTTTTTTTGTACAGCATTTGTTGTCACGCTTTGGTTTCAA…	No expression
	ANXA13	Phmamm.CG.MTP2014.S92.g02977	eblock	phosphatidylserine binding(GO:0001786)	Golgi to plasma membrane protein transport(GO:0043001);positive regulation of cellular process(GO:0048522);positive regulation of protein transport(GO:0051222);regulation of vesicle-mediated transport(GO:0060627);vesicle fusion to plasma membrane(GO:0099500)	#N/A	#N/A	#N/A	1.58655	2.03931	0.762322			TGGCCATGATATTGGCGGAGCGCGACGAACTTTTTGAAATTGATGAAGATCAAGCTGTTGCAGATGCTACTGCTATTTTTGAAGCTGGTGAAAATCGATGGTTTGGAACCGATGAAGACGAATTTACGAAGATTTTGGCTACCAGGAGCTACCTTCAACTTCGGTTAATTTTTGAAAAATACGAAGAGGTTGCTGGTAATTCTTTTGATGACGCAATCGAATCGGAAACATCTGGAAATCTTTGTGCAGCTTACAAAGCAATTGTGGCAATAGCGAGAGACCACCAGGCTTACTACGCACAGAAGTTGTACGATTCCATGAGGGGCATTGGAACAGACGACGACGCACTGATTCGGCACATAGTCGGCAGATCAGAGATTGACCTTGCTGATATTAAAG…	No expression
Orthology I	Ascl1/2.b	Phmamm.CG.MTP2014.S210.g05436	Coulcher et al	DNA-binding transcription factor activity(GO:0003700);RNA polymerase II regulatory region sequence-specific DNA binding(GO:0000977);transcription factor binding(GO:0008134)	cell development(GO:0048468);neuron differentiation(GO:0030182);positive regulation of transcription by RNA polymerase II(GO:0045944);regulation of neurogenesis(GO:0050767);sensory organ development(GO:0007423);transcription by RNA polymerase II(GO:0006366)	#N/A	0.677497	0.836564	#N/A	#N/A	#N/A				VDML
Orthology I	Atoh1/7	Phmamm.CG.MTP2014.S270.g06462	Coulcher et al	DNA binding(GO:0003677);DNA-binding transcription factor activity(GO:0003700);nuclease activity(GO:0004518)	regulation of transcription by RNA polymerase II(GO:0006357);transcription by RNA polymerase II(GO:0006366)	#N/A	-0.884488	-1.00414	#N/A	2.24983	1.19276				ESN
Orthology I	Atoh8	Phmamm.CG.MTP2014.S497.g09451	AHC0AAA69YA09	DNA binding(GO:0003677);DNA-binding transcription factor activity(GO:0003700);nuclease activity(GO:0004518)	regulation of transcription by RNA polymerase II(GO:0006357);transcription by RNA polymerase II(GO:0006366)	1.02591	#N/A	#N/A	1.53018	1.58713	#N/A				Ventral epidermis + ESN
Orthology I	Celf3/4/5/6	Phmamm.CG.MTP2014.S359.g07762	Coulcher et al	mRNA binding(GO:0003729)	alternative mRNA splicing, via spliceosome(GO:0000380);mRNA splice site selection(GO:0006376);regulation of alternative mRNA splicing, via spliceosome(GO:0000381)	#N/A	-0.347849	#N/A	#N/A	0.885676	0.381583				ESN + CNS
	Bmp 2/4	Phmamm.CG.MTP2014.S46.g01744	RT-PCR	cytokine activity(GO:0005125);cytokine receptor binding(GO:0005126);signaling receptor activity(GO:0038023)	BMP signaling pathway(GO:0030509);MAPK cascade(GO:0000165);apoptotic signaling pathway(GO:0097190);bleb assembly(GO:0032060);cell development(GO:0048468);execution phase of apoptosis(GO:0097194);positive regulation of protein phosphorylation(GO:0001934);positive regulation of signal transduction(GO:0009967);regulation of MAPK cascade(GO:0043408);regulation of apoptotic process(GO:0042981);transcr…	1.32252	#N/A	#N/A	#N/A	#N/A	#N/A	ATTTGCTCTCCCAGGCCG	CGCCTTAACCACCATTTCCTG		ventral epidermis
	BMPER	Phmamm.CG.MTP2014.S43.g01670	eblock	#N/A	cell adhesion(GO:0007155);reproduction(GO:0000003)	2.45481	1.03649	#N/A	0.785907	#N/A	#N/A			GGAATTTCAATGGATTTGCCAGGGACGATTTTATTGGCGGAGACGGAAATTTTAAATTTGATAAAAATGCTTTTGCTGATTCATGGCGAGTCACGGATGACTGCACGCGACCAGATTATAATACAAGACCCGCAGAACCTTGCAGCAAATCCGTAGCAGCAAGACTTCGCGCCCGCCAGAAATGTTCAGTGTTTAAATCTCCTCCGTTTCGTCCGTGTTATATTCACGTCGACCCGACCGAGTACTACAAATCATGTTTAACGGACAGTTGTGAATGTCCACGTCACAAACGTTGCTCATGCGAATCGCTTCGAGCTTATACAGCAGCGTGTGCGCGACGAGGCGTATCGATCACGTGGAACAAAAACTATTTTTGCAACAGGACTTGTGGACGTGGAA…	No expression
	BMPER	Phmamm.CG.MTP2014.S43.g01669	eblock	#N/A	cell adhesion(GO:0007155);reproduction(GO:0000003)	2.66372	0.635694	#N/A	0.982748	0.673759	#N/A			CGTGACGATCAAGTGGAACGAGAAAAAGCACTGTAGAAAATCGTGTGGGAGAGGGAAAGTTTACTCAACGTGTAGCTCACCGTGTAAATACACTTGCAAAAACTACAAACGCTTGCGTCGAAGCAGCGCGTGCAGAGGAAAATGCGTTGCCGGATGTGCATGTAAACCTGGATATGTGTTAAAAAACAAGCGATGCGTAAGGACTAGCAAATGTAGAAGAAAAAAAGCCTTTGCACGACGTTTTACTGGAAATCCACTAGAACACTTTCTACACACTCCCACCGTCAGCGAGAGAAGAGTGGAAAGAACGCAAGCGAACGCCACCGCTCAGGAAATTTTAAACCGCTGATAAAGAGATTCTTGCGTCTATACTGCAAAATGTATTTAAAATCAAGAGAT…	No expression
Orthology II	Brsk	Phmamm.CG.MTP2014.S570.g10163	eblock	protein serine/threonine kinase activity(GO:0004674)	axonogenesis(GO:0007409);establishment of cell polarity(GO:0030010);intracellular signal transduction(GO:0035556)	#N/A	#N/A	#N/A	#N/A	0.682178	#N/A			TCATAAATGGATGTGCTCCGGCGACAGCAATGGTATGAACAACGTCGATTTGGAAAAATCTACGCCAATGCTAGAATGTCTGGCTCTAAAGGATAAAGACGAGGCAGATCCCGATGTTCTCATATCGATGAGCTCCCTTGGTTGTTTTCGGGATCGGGATAAGTTGCTGCAAGGCCTAATGTCGGACGATCAAAACACGGAAAAATTCGTTTACTACATGTTGATGCGGCGTAAGAAACGTCACCCGAGCTTCGATGATGACGAGGACTCGTTGCCATGTAAACACCCAGATGCCCCCAGAAAACGTGTGGATTCCACGTCATCACGTTCGTCACTATCGAGTAGCAGTGGTGACATCAGTTCAGGTGGCCGAACGTCATCAGCCGGTTCACTTGGGAG…	No expression
	Ccn1	Phmamm.CG.MTP2014.S89.g02922	RT-PCR	heparin binding(GO:0008201);integrin binding(GO:0005178)	cell adhesion(GO:0007155);cell death(GO:0008219);negative regulation of cell death(GO:0060548)	1.1876	0.556751	0.636601	#N/A	#N/A	#N/A	AACGCTTTTATGTGTTTTCTTAGC	ACCATCTCTGTCTCCAGGAAT		No expression
Orthology I	Dlk	Phmamm.CG.MTP2014.S355.g07721	Coulcher et al	#N/A	#N/A	#N/A	#N/A	#N/A	#N/A	1.23727	#N/A				ESN + CNS
	Chrdl	Phmamm.CG.MTP2014.S262.g06307	RT-PCR	#N/A	#N/A	1.27873	0.610109	#N/A	#N/A	#N/A	#N/A	GCTGGTGAAACTTACTGTCGC	AGGTTGGGATGGAACTTGGG		CNS + endoderm
	CHRM	Phmamm.CG.MTP2014.S461.g09000	RT-PCR	G-protein coupled receptor activity(GO:0004930);acetylcholine binding(GO:0042166);acetylcholine receptor activity(GO:0015464);adenylate cyclase activity(GO:0004016);heterocyclic compound binding(GO:1901363);organic cyclic compound binding(GO:0097159)	adenylate cyclase-inhibiting G-protein coupled receptor signaling pathway(GO:0007193);cAMP-mediated signaling(GO:0019933);cellular response to drug(GO:0035690);cellular response to hormone stimulus(GO:0032870);cellular response to nitrogen compound(GO:1901699);cellular response to oxygen-containing compound(GO:1901701);chemical synaptic transmission(GO:0007268);negative regulation of catalytic ac…	1.1758	#N/A	#N/A	#N/A	#N/A	#N/A	CTACTTGGGCATCCGCGAAA	CTTGCGTCCACTTGCGATAC		mesendoderm
	CNGA3	Phmamm.CG.MTP2014.S1555.g15101	eblock	anion binding(GO:0043168);cation channel activity(GO:0005261);guanyl ribonucleotide binding(GO:0032561);ligand-gated ion channel activity(GO:0015276)	#N/A	#N/A	#N/A	#N/A	1.37194	#N/A	#N/A			ATTACATGTGGATGAAGAACCAAGGTGTTAACGTCATGGACCTGTTTCCTGACCTTTCTTTCAGCTTGAGAGCTGACATTTACACTCAAATCTGCCGGAAAATGATTGACAGCATCGAGTTGTTTCACGGTTGCCCAGAGAACTTCCTTCGCCACCTTTGCATGGCGATGGTGCCAATCGCTTATATGCCTGGTGACTACATATGCTTGCAGGGCGACATCAGAAATGAGATGTTCGTCGTCAATCACGGGGTCGCAGAGGCGATGAAGCGTGTCGACGGCAAGAAAATCCCGATTCGACTGGTAATGGAAGGAGAGCACTTCCTCTGTGAAAGCGTTCTTGCCAAGGTACGACGCCCCTGCTCTCTGAGGGCTCGAACCTACGTAGATGTGTTCAGTA…	No expression
	CNR1	Phmamm.CG.MTP2014.S3.g00147	eblock	G-protein coupled receptor activity(GO:0004930)	cell surface receptor signaling pathway(GO:0007166);cell-cell signaling(GO:0007267);intracellular signal transduction(GO:0035556)	1.19727	0.608398	0.627997	#N/A	#N/A	#N/A			GGTTCATAGCCAGTTTGGCCGCAGCTGATCTTCTCACTGGCTTGGAAGTGGTTCTGGCGATTTTTGTTCCGGTTGGGAGTTCTCCATTGTCCCGCATAGTTCTAAAGGGTATGCCCGTTTTCACGTTCATCGTCTCAATTAACAGCCTGGTGTTGGTGTCCTTTGATCGTTACGTGCGCATCACCCGTCACATGGACTACGAAAAGTTGCTCACCAGACGACTGGTCATTTTCCTGATTGCAATGTCATGGATCTCGTCACTTGGCGCGGCCTTGATGGCACCATTGCTTGGTTGGTCATGTGCCGAACAGCACTGCTGCGCCAACGATGTCATGATCTATTTCTACGCATCGCTCTTTAAAGTCGTGAAGAAGAAAACGTTTGGAAACAGCAGGAACA…	No expression
	CNTN5	Phmamm.CG.MTP2014.S749.g11690	eblock	#N/A	#N/A	#N/A	#N/A	#N/A	1.01511	#N/A	#N/A			CTGACAATGCTTACGGCAATGGTCCGTTCAGTGATCAAGTGGTTGTTTACACAGCAGAATTACCTCCAAACCAAAGCCCAACTGGCTTCAAAAGACAAAGTGCAAAGGCTTACTCGGCTGAAATCACATGGAACTACTTATCAAACACAAATGGTTACACACAGGGCTACCAGGTTTCAATTTGCAGTATGATTGACTACAACCCATGCGAGAATCCAAAACAATGGAGAAATTTCACAACTGCAGATGAGACACCTTACATAAAGTTAGAAGGACTGCAAGCAAATTACAACTACAAACTGAAAGCTGCTGGCTTTAATTCAGCAGGACTCGGACCCTGGAGCGACTTTTCATTCTTGTTTGTCACGACAGGCCCTCCACCAGATAATGCTCCGATCA…	No expression
	COL6A3	Phmamm.CG.MTP2014.S8.g00367	eblock	#N/A	bone morphogenesis(GO:0060349);cell morphogenesis involved in differentiation(GO:0000904);chondrocyte differentiation(GO:0002062);developmental growth(GO:0048589);tissue morphogenesis(GO:0048729)	#N/A	#N/A	#N/A	1.32882	#N/A	#N/A			TCCCAAAACCGGTGGTTCCACAAGGCCCCATGGGCTTTAATTCCAACTCCCCAGGGCACCGTTATATCGGCAACGTTTCAGAGTTCTTGGATGACTCAAATTTTTTGGAAGGTGAATTGTACTAGTGTTGTCCAAGATACGTCGGTTTGTCACCAGGCAAAATCGAAGTACAAATTATGGAAAGATGAAAAAGCATTCTTGCCAAAATTGTCAAACTCAGTTTCAATTGGTGCCAATAGCCTACCGACTTTTTTTTTTACTCTTACCTATTTTTGTTCGTTTTTTTGCTTTTGTACATAGTTTTTATGTTTGCGTCTACTGTTTATAATAGTTTGAATATGTGTTTTGGGTTTGTTTAATCAGTTACAATAAACTCAACCTTAAAATGTCACGTTTTTA…	No expression
	CSAD	Phmamm.CG.MTP2014.S879.g12547	eblock	#N/A	#N/A	#N/A	#N/A	#N/A	0.814581	1.43859	#N/A			ACGTTCCCTATCTGTTTCAACAAGACAAGACGCTCTACAGCTCTGAATTTGATGTTGGCAGCAAAGTGATTCAGTGTGGACGAAAGGTTGATGCTTTAAAACTGTGGCTAATGTGGAAAGCTCGGGGAACAAACGGTTTAAAGCGAAGAGTAGAAAAGGCATTTGAAAACGCGAGATATTTGTCCGAGCTCGTCCGCAAAAGAGAAGGCTTTAAACTAGTAATGGAGCCGGAATGCACAAACGTTTGTTTCTGGTACCTGCCGAAGCGCTTGCGCAACACCAAGTGGGATCTTTACAACGAGGAGTTTTGCCGCGAGGTGGCAGCAATTCCACCCAGGATTAAAGAACGTATGACAGAGCGAGGGTCAATGTTAGTGGGATATCAACCGCTTGGCAATC…	CNS
Orthology I	Dll	Phmamm.CG.MTP2014.S48.g01804	eblock	#N/A	#N/A	0.653511	0.65289	0.484659	0.583105	1.00359	#N/A			TTACTGATATTTGCAGCCACTTGTCTTGTTTACCAAAGAAAGAAAAACCTTTTGCCAACCGTGCAGACCAATTCCAACAACCAACATCGGTTTAACGGGGACGTGACGTCAAATCACGTGCTTCCTCAAGCCCAAATTTGTGTGTCTGCCGAAAAAACAAACCGTAGTGACAATTCCTTTCACGAGGTATGTAGATTGGACATGTATGACAGTCAAAGCGACGTTGTTGCGAGCCCTGTTAGTCAAACCGAATCTAAAATACCGAAGAGATACAGCAAGTGTTCAATGGCAAGATCAACATCCGCCAGCGAAGACGAAAGACAAATACACGACATAGGTGGTTATGTTGTGCCCAGAACCACATCATTTCACGCATCGATTGGTAAAACAGAGCGAACC…	VDML + ESN
Orthology I	Dlx.c	Phmamm.CG.MTP2014.S1105.g13699	Coulcher et al	DNA-binding transcription factor activity(GO:0003700);RNA polymerase II proximal promoter sequence-specific DNA binding(GO:0000978)	cell differentiation(GO:0030154);embryo development(GO:0009790);negative regulation of transcription by RNA polymerase II(GO:0000122);positive regulation of transcription by RNA polymerase II(GO:0045944);transcription by RNA polymerase II(GO:0006366)	#N/A	#N/A	#N/A	0.891496	#N/A	#N/A				VDML + PNS
Orthology I	Id.a	Phmamm.CG.MTP2014.S104.g03275	Coulcher et al	#N/A	#N/A	#N/A	#N/A	#N/A	#N/A	-0.75	-0.87				VDML exluded from ESN
Orthology I	Irx.c	Phmamm.CG.MTP2014.S480.g09228	eblock	DNA binding(GO:0003677);DNA-binding transcription factor activity(GO:0003700)	regulation of transcription by RNA polymerase II(GO:0006357);transcription by RNA polymerase II(GO:0006366)	3.12363	#N/A	#N/A	#N/A	#N/A	#N/A				VML
Orthology I	Klf1/2/4/17	Phmamm.CG.MTP2014.S258.g06245	Coulcher et al	RNA polymerase II transcription factor activity, sequence-specific DNA binding(GO:0000981)	transcription by RNA polymerase II(GO:0006366)	-1.63768	#N/A	0.611941	1.17437	1.08093	0.746102				VDML
	GLRA3	Phmamm.CG.MTP2014.S33.g01294	eblock	G-protein coupled receptor activity(GO:0004930);amino acid binding(GO:0016597);cation binding(GO:0043169);chloride channel activity(GO:0005254);drug binding(GO:0008144);extracellular ligand-gated ion channel activity(GO:0005230);neurotransmitter binding(GO:0042165)	cell surface receptor signaling pathway involved in cell-cell signaling(GO:1905114);chemical synaptic transmission(GO:0007268);nervous system process(GO:0050877);neuropeptide signaling pathway(GO:0007218);regulation of membrane potential(GO:0042391);response to amino acid(GO:0043200)	#N/A	#N/A	#N/A	1.17533	1.96973	#N/A			TCACTATGACGACACAAAGCTCAGGAGCGCGCGCATCTTTACCAAAGGTTTCTTACGTAAAAGCTATTGATGTGTGGATGGCGGTTTGTCTACTTTTCGTCTTCGCTGCTTTGCTGGAATTCGCTGTTGTTAACTTTCTATCTCGGCAACAGAAGCAGCTACTGAAGATAAACAGGAGCTGGTTGGCCAAACAAACGCAATTTCTGGGAAGAACTTCGGTCACCAACCAAGTAAATGTGTCTCCGGTGCCAGAAACAATGGTAGATGAGGATGACCTAAGATATCGTGTCATCGGGCAACCTCCGTTACAGAGCACAGAAACAACAAGCAAAAAGAAGAACATGTCGGATAGCTACAAAGGAAAAGCTCAAGCCATCGACGCAATTTCGAGAATCATAT…	CNS
	Gremlin	Phmamm.CG.MTP2014.S671.g11111	RT-PCR	#N/A	#N/A	3.01237	1.11026	0.907711	#N/A	#N/A	#N/A	CGCTTCGTAGCAGTGGATCTAA	GACGCAGCTGTTGAGTTTGT		Endoderm
	Hes-a	Phmamm.CG.MTP2014.S58.g02084	eblock	RNA polymerase II regulatory region sequence-specific DNA binding(GO:0000977);transcription corepressor activity(GO:0003714);transcription factor binding(GO:0008134)	Notch signaling pathway(GO:0007219);cell development(GO:0048468);nucleic acid-templated transcription(GO:0097659);regulation of neurogenesis(GO:0050767)	#N/A	-0.52511	-0.53261	#N/A	0.531553	0.320839			GACAGTTCCCTCTTTTCGCCCATAACTACGCATATCGACAGCAAACCTCATCGTTTCTTGGACGGAGTTCATTTGCATTACGTAAGCAGTGATTCGGGCCATTGGTCGTCTGGATCCAATCCCCCGTCGCCAATCGGCCATCCTCTTAATAAAACCAAAGAACTCGCTCTATCGAAGATGCGTACAAACCAAAGAGACACAAAACCCAAAATTAAACTCGAAACAACCCTGCAGTCAACTGGCATGTGGAGGCCATGGGGCATCTAAGTTAGTATTTGCATCGCTAACTAATTTGTTGCTATTTACTGTGACACACCGATCCTGCTGTCTTACAGAGTGTACTGCTGGTTTATTGTTTTCTTTCAGATCCTCTACCATTGTTTTCCTTTTTTACTTATA…	Ventral epidermis + CNS + PNS
	HTR7	Phmamm.CG.MTP2014.S382.g08063	eblock	G-protein coupled receptor activity(GO:0004930);ammonium ion binding(GO:0070405);heterocyclic compound binding(GO:1901363);neurotransmitter binding(GO:0042165);neurotransmitter receptor activity(GO:0030594);organic cyclic compound binding(GO:0097159)	G-protein coupled receptor signaling pathway, coupled to cyclic nucleotide second messenger(GO:0007187);chemical synaptic transmission(GO:0007268);cyclic-nucleotide-mediated signaling(GO:0019935)	#N/A	#N/A	#N/A	1.49022	#N/A	-0.5847			GTTACGACACAGACTCGGACGAAAAACTTCTCACAACGTCGAACGGGAGCAACGCGCGGCACGTGGCCGTCGATTTAACTGTCATCGTAACTCGAGCGTTTGACAGCGATCGCAGCGACAATGTATTTGAAGACGACACTCTGTCGTCGGACTGCGATTTTATTGCTGCCGAAAAGGATGCGAAACGCGATGACATTTCCGAAATCACTGCTGACACCGAGTGCATAAGCCGCCGAAGCTCAGCAAAAAATGTTTTCCAGTTTTCCAACGGCGACGTGCGTTTGGTTCTTTGGCTGGGCTATCTGAACAGCGCGCTAAACCCAGTCATATACATTGGGTTTTCTCCTGACTTGCGCGAAACATTTCGTCTTCTGGTTTGCTGCAAATGCACTAACGTGG…	No expression
Orthology I	Msx	Phmamm.CG.MTP2014.S236.g05895	Coulcher et al	RNA polymerase II regulatory region sequence-specific DNA binding(GO:0000977)	anatomical structure morphogenesis(GO:0009653);embryo development(GO:0009790)	#N/A	1.01732	0.896208	-0.531614	-0.59395	#N/A				VDML + CNS
	Id.b	Phmamm.CG.MTP2014.S104.g03263	AHC0AAA33YK04	DNA binding(GO:0003677);DNA-binding transcription factor activity(GO:0003700);RNA polymerase II transcription factor binding(GO:0001085)	cell cycle(GO:0007049);cell development(GO:0048468);circadian rhythm(GO:0007623);negative regulation of molecular function(GO:0044092);negative regulation of neuron differentiation(GO:0045665);neuron differentiation(GO:0030182);regulation of cell cycle(GO:0051726);transcription, DNA-templated(GO:0006351)	1.22444	#N/A	#N/A	#N/A	#N/A	#N/A				VDML
	Id.c	Phmamm.CG.MTP2014.S104.g03276	AHC0AAA143YC19	DNA binding(GO:0003677);DNA-binding transcription factor activity(GO:0003700);RNA polymerase II transcription factor binding(GO:0001085)	cell cycle(GO:0007049);cell development(GO:0048468);circadian rhythm(GO:0007623);negative regulation of molecular function(GO:0044092);negative regulation of neuron differentiation(GO:0045665);neuron differentiation(GO:0030182);regulation of cell cycle(GO:0051726);transcription, DNA-templated(GO:0006351)	0.723292	#N/A	#N/A	0.806186	0.735166	#N/A				VDML
	Id.d	Phmamm.CG.MTP2014.S104.g03273	RT-PCR	#N/A	#N/A	1.58696	#N/A	#N/A	#N/A	#N/A	#N/A	GTGGTGCGAGGCAGTTTTT	GAATCAAGAGGCGCGGTTGT		endoderm
Orthology II	Id.e	Phmamm.CG.MTP2014.S104.UNbHLH	eblock	#N/A	#N/A	#N/A	#N/A	#N/A	#N/A	#N/A	#N/A			ATGGTGAAATCAGTTGCTACATCAGCAAGAAAGAACTCTCAAAAAAGCAGCAGCAGCAGTCAATTACGCGTTTCTCCGCATTCGGTTGCGATCAGGAAAGAATCAACAGAAGATTTGAAAAACCTAATGGAGAGGCTCAAGGAAACGGTGCCCACCTTGCAAGACAAAACTACCACGAAAGTATCATCGTTGGATATTATCCAACACGCCATCTTTTACATCCACGACCTGTGGTCGGCTTTGGACGTAGATGAAGAAGTTTTACAGCAGCCTTCTACAACAAACTCGTGTGCAGCTAGACACAACTTATCTACGGAAGTCTTTTGAACCAAATCGAGCGTCATAAGCAAAACAAACACAAAAGAACTGCAGACGTCCAAGAGAGAAATGGGGCCAGCG…	ESN + CNS
Orthology II	Id.f	Phmamm.CG.MTP2014.S448.g08865	eblock	#N/A	#N/A	#N/A	0.587268	#N/A	#N/A	-0.872403	#N/A			TTAACCATCAGATCAACATCAGCTACTAAGTTCGTTACGCACTGACTCCAAAAATGGTAAAATCAGCAAAACTCATCAAGATGGCAATCTCACGTCAGGGAATTACCCGTATGGAAAGAAGCTCACCGGAAAAGTTTTCGGCAAAAAGATCGCCGCTTGCAAAGTCTCAGCAATCGATGAAAACAATGAGGAAAAGCAACGAAAACGAGGAAATTAAATTGCTTTTCTCGCGTCTACGGGAAATCGTACCAACCTGTACAGGTAGCACTTCATCCAACACTACTGTAGTTGTCGAGGCAGCCAAGTACATCTGCAAACTGCAAGACCTCTTGCAACTTCAAGCCCCGCACTTGTCACCGCAAGACTTGAGAGGACTCCTGGAAGACCACAGTACCAGGG…	CNS + DCESN + mesenchyme
Orthology II	Insm	Phmamm.CG.MTP2014.S224.g05665	AHC0AAA264YI21	#N/A	regulation of transcription by RNA polymerase II(GO:0006357);transcription by RNA polymerase II(GO:0006366)	#N/A	#N/A	#N/A	#N/A	1.67184	0.580238				CNS + mesoderm
Orthology I	Nkxtun3	Phmamm.CG.MTP2014.S486.g09312	Coulcher et al	DNA binding(GO:0003677);DNA-binding transcription factor activity(GO:0003700)	developmental process(GO:0032502);regulation of transcription by RNA polymerase II(GO:0006357);transcription by RNA polymerase II(GO:0006366)	#N/A	#N/A	#N/A	1.20011	1.40181	#N/A				VDML
Orthology I	Pou4	Phmamm.CG.MTP2014.S453.g08914	Coulcher et al	#N/A	#N/A	#N/A	#N/A	#N/A	#N/A	1.94116	0.87299				ESN + CNS + PNS
Orthology I	Slc17a6/7/8	Phmamm.CG.MTP2014.S369.g07905	eblock	#N/A	#N/A	#N/A	#N/A	#N/A	#N/A	#N/A	#N/A			CGAATGGCGCAGGAACATTATCTGGAATGATTTGTCCCCTAATCGTCAGTTACGTCACAAAGGATAAGACGGAAGACGGTTGGAAGTTGGTTTTCATCATTGCATCTTGCATCCACTTCAGTGGTGTGATCTTTTACGGTTTCTTCGCATCTGGCGAGCGACAACCTTGGGCCGATCCCCCTCAGGAAGAAGTCGGCATCCTTGATGATGGAGGCGATTTTCCTCCAACACGTGACATCTCGACCGATTCCATGTTCGCTGAAGTTCCTCCTGATAAATTTGTCCAGAGGGCGCCCAAGAGCTGCCACCTTGGCCGCGATGAGTTGCCTAGCAACGGTTATTGTGTTAGTTCTGAGGTATCGTCCACGTCTTTGTCGTCCGAGGGCAAGGGTCAAATGT…	ESN + CNS
Orthology I	Tox	Phmamm.CG.MTP2014.S765.g11803	Coulcher et al	#N/A	#N/A	#N/A	#N/A	#N/A	#N/A	1.03569	#N/A				VDML exluded from ESN
Orthology II	Jagged	Phmamm.CG.MTP2014.S230.g05754	eblock	#N/A	#N/A	0.749638	#N/A	#N/A	#N/A	#N/A	#N/A			CAGACTCAGGCGCGATGCGCGCTAATACGTCATCACTAGGCGACGCAATGTTGCCACCGTACGAAAGCGTTGTTTCGCTGAATGAGTCGCGCAGTGGTACCCCATGTGATTGCGCACAGGGGCGTCAGTCTGCTGCCTCAAGCGGACATCCTGATCACCCTGTTACACCGTCGTATCACCAGTCGCCCCCACCGTCGTATTCACGGCATTATCACCGACCGACGCAGTCCTACCGTAACACGGCCCCCGCTGCAGCGCCCCCAGGCGGCAGGGATCTTCAGACTTCTATTTATTCAACGCCAGGTTACGAAAATGTGCCTGGTCACTCGTCGTCCCGGGCAGATGCGAGAAAGGAGGACGGCGAATATACGAACAATGAGAGACTTTCCGCTGCAAACG…	Not clear
	KCNA7	Phmamm.CG.MTP2014.S547.g09944	eblock	delayed rectifier potassium channel activity(GO:0005251)	#N/A	#N/A	#N/A	#N/A	#N/A	1.41956	0.565184			CTTATGGGGGAAGATCACCGGTGCTTGTTGTGCAGTTCTGGGAATTCTCTGCATTTCGTTTCCAGTTCCAGTCATCGTCTCAAACTTCAGTTATCTGTACAATCAGGATAAAATCACATTTCGAGCTTCTGAATAACTTTACTTTTAGAGACACAAGGAAGTTGAGACCACAAGATCTGATGTGGAAGACAGAAGAAGAAAATGAGCGGGATGTTTCCGAGGAGTCTGAAGACAGGTTTGAGGAAAATCGACTTTTGGACGATCCTCCCACCATTGTTGTGGAACAATCAAACTCGAACAAAGATAGATTCGACGGATTTCGAAACTTCGCCGCCTCGTCGCTCTGTTACCATGGTAACAATCACTCGGTGCGATTCAGGAGCAGTACGAACGACTTCA…	No expression
Orthology I	Ascl1/2.a	Phmamm.CG.MTP2014.S247.g06099	eblock	DNA-binding transcription factor activity(GO:0003700);RNA polymerase II regulatory region sequence-specific DNA binding(GO:0000977);transcription factor binding(GO:0008134)	cell development(GO:0048468);neuron differentiation(GO:0030182);positive regulation of transcription by RNA polymerase II(GO:0045944);regulation of neurogenesis(GO:0050767);sensory organ development(GO:0007423);transcription by RNA polymerase II(GO:0006366)	#N/A	#N/A	-1.55324	-2.42304	-2.81101	#N/A			CTAGCAGCGAAGCCCCCCACATTTACCCGATGTACCCCGGTAACTTCGCTGTGCAAACCGGAAACAAGATAACAAAGGAATCGTTTCCGGCGCAAGACAATGGGGAGGGTTCTATGAGTTACATCCGGGACCCCGAGACACCGTTGCCATACCAACATGAGGGATATTTTAACTTTCAACATCCCACAATCGACCCAAGCAGTATTTACTCCTAGATTAATTTAATTATGACGTCACAACCTACCAATCCCGCGCTATTCTTGCGTGTTTGTTATTTTTTTCAATCTTTGTTGCAAGAAGTTGACGCAGAAAGTAATTGTACTTTTGATTTCGTTAAACGTTTCTTTCTTTTTGATTTTAACGTTTTTAGTTGATACTTTTCCACAGGGTTTGTACATC…	CNS
	Klf3/8/12	Phmamm.CG.MTP2014.S10.g00437	eblock	RNA polymerase II transcription factor activity, sequence-specific DNA binding(GO:0000981)	transcription by RNA polymerase II(GO:0006366)	#N/A	#N/A	#N/A	0.831501	0.901962	0.409267			TCCCGGGCCAACACAGCGTCATGCACAGCCCAGGTGCCACAAGCCCCCTGGGTTCACCCTCCAACGACCCTTTCCGCCGCCATAAGTCGAATATCCGTGATAACACGTCACCTTCCCAACTGAGCCAGGGTGCTCACAAAGCTCGCAAGAACAGTGTGGGTGATGCTATCCATTCCCCAGTATCACCGGATGCATTCTTTACTGACTCCACACCGGACGAAGCTATGTTCGTGGGCATGGTGGACGTCGACCCAAGTATGCCTGGTTCCAAAAAACGACGTGTGCATGAATGCGACTTCGAAGGTTGCAAGAAGGCCTACACAAAGAGTTCACACCTCAAAGCACACCGACGAACTCACACAGGTAAAGAGAAACTTAATTATGCTTTTAAGCTCGCTA…	No expression
	LGR5	Phmamm.CG.MTP2014.S212.g05464	eblock	G-protein coupled peptide receptor activity(GO:0008528);adenylate cyclase activity(GO:0004016);peptide binding(GO:0042277)	activation of adenylate cyclase activity(GO:0007190);adenylate cyclase-activating G-protein coupled receptor signaling pathway(GO:0007189);hormone-mediated signaling pathway(GO:0009755);regulation of adenylate cyclase activity(GO:0045761);regulation of cAMP-mediated signaling(GO:0043949)	#N/A	-0.551138	#N/A	1.04338	#N/A	#N/A			ACTTGGTTCAAACCGCCATTCCGCTCCGAAAGATCCATCCTAAATCGTTATCCATGCAACCGTGTACAAGCAGCACGATTGATTACCGCGTCGACGAACCGGGGTGTTCGACAACCCTGCGCCCGACCCGTCGCAAAAGCAACAACCTTCACATTGATGTGTCCAAAGAGCGCCTACCGCCGTTGGCATGGCAACGGGTCGGGGAGGACGGACAGACGCAAATCTGCATCGGGGCAAACAAACTTTCCCACTCGTGCGAGTCTTCGACGTCCAAGGACTCTGGAATCCAGTCAGAACCCGATTTCTTCACACCCTGCGCGTGTTCAACGGGATCAGACAGCTTGGCCCGCTCAAGTCAAACGTCCGACCACTCCAGCGCCAACCAGCGGTTGTTTGACC…	CNS + mesoderm?
	MMP21	Phmamm.CG.MTP2014.S898.g12666	AHC0AAA13YK14	metalloendopeptidase activity(GO:0004222)	catabolic process(GO:0009056);extracellular matrix organization(GO:0030198)	1.13213	0.616241	#N/A	1.28884	0.80599	#N/A				CNS
Orthology I	Elavl	Phmamm.CG.MTP2014.S867.g12471	eblock	#N/A	#N/A	#N/A	#N/A	#N/A	#N/A	#N/A	#N/A			TCCTTATCCTGAAGTCAGAGCTGCGTCCTTAGTGGCTGCTCCAAGTGGATTTCAAGCAGCCGCAGCAGCCCCAACTTTGCAAATTGCCCAACCTGCCGATTATGCTTTGGCACCTGCCCAAGTCTTGCAGACCAACTTGACTGCTGTGGACCCACTTTCTGGCATGCCAGGTGTAGCAGCTTATCCATTTCAAATCCCAGCTGCCAGTGCCCTTGCCACTATACCACGATCAAACTCCTATGCACAGTTGGTTCCAGCCGGCACTGAATTTTCCATGTCTGCTCTCGGTGGCCTTACCTCTCTCACAGCCTTACCTGTCCAACAAGCGGCACCTCGCCAAGCTGCACCTGCTGTGACACCCGCCAATGTTTTAACATCAATCCCCACAACAGCTGCCAC…	Mesenchyme
Orthology II	NCAM	Phmamm.CG.MTP2014.S280.g06617	eblock	#N/A	#N/A	#N/A	#N/A	#N/A	#N/A	0.858005	#N/A			TGTAGATGCAACTGAAGCCCCAGTGACTCATGTGTTTACCCCTCTTAATGTGACAGATAATGTAGGCACTGAGATGAAGATGGGAAAACTGTTGCTTAATATCAAATTGGTAACGAAAGACAGTTTTGGTGAATATTATTGCAAAGCTGAAAATGTCCATGGTACAAATGGTGGCTCTGCACAACTTATTGAAGCATCAGCCCCTGGTGTACCTACCAATTTGCAGGTGTCGAACATTGGAACCCAAAGTGCAACAGTGAGTTTCTCACCACCTGAAAATCTCACTGTGCCAATCACAATGTACAAAATCGAGGCTCGACCTGTCGATGGATCCACCCCTCTTATCACCAGTTTTGTACCTGAAACAAGCATGCCCGAACAGATGTACACCTTCACAAA…	ESN + CNS
	Nherf.a	Phmamm.CG.MTP2014.S152.g04287	eblock	#N/A	#N/A	#N/A	#N/A	#N/A	0.685931	#N/A	#N/A			AAACGAGTCGAGAAAAGTGCAACCACTAGACGACGCACTCGGAAACCAAGAACGTCGATTGTTGAAGTTGCGCAACAAAACACCGAAGCAAAGTCAACTCGAAAAAAGTCACGAAAATTCCACCTGGCCACATCCGGGACACTTAGGTGGAAATTTGAGGAAACCGATTCGCGGAGACCTGGTCACGTGATCACAAGGACCGTTCGCAGCGGCCTGGACGGGCTTTTCGAACAAGATGGGGACTTGAACGTCACTACATTTGACGCAATTGTGCACAACGAGGCCGATGACGTTGTTGAAGAACAAAAGGCGGACTTTGAAACGTTGGGGAAAGATTACAGTTCTGTGCAAAGCCAAGTCTAAATTGATCAAATAAATTAAGAAAGGCAGCTACAGATT…	VDML excluded from ESN
Orthology I	Esrr	Phmamm.CG.MTP2014.S841.g12306	eblock	#N/A	#N/A	#N/A	#N/A	#N/A	#N/A	#N/A	#N/A			TGGCGCTTCTCCAGTCAGCGTGGATGGAAATCTTAGTTCTCGGAATCGTGCACAGGTCGTTGCCTTACGACGGCGACATCGTTTTTGCCGAAGACTTTGTTGTGGATGCTGAACTGAGTGCTGAAATCGAAATGACCGAACTATACCACTTGATCGGACAACTTCAGCGCCGGCTTAGAGGTGTTCGCCTCACAAAAGAGGAGTTCGTACTTTTGAAAGCCATTGCCTTAGTCAATTCAGATTCACCGCATGTGGACAATCACAGCACACTTCAAGACTTACAGAATACTCTTCAACAAGCTCTTTGCGATGTGACTGCGACATCTGTGACGGGCACTGGGCCTGTGGCCAAGTACCAACGTTGTGGGCAGCTGCTAATGACGCTGCCCCTTCTACGCC…	No expression
	NKX6-2	Phmamm.CG.MTP2014.S36.g01413	eblock	DNA-binding transcription factor activity(GO:0003700);RNA polymerase II proximal promoter sequence-specific DNA binding(GO:0000978)	cell differentiation(GO:0030154);positive regulation of transcription by RNA polymerase II(GO:0045944);transcription by RNA polymerase II(GO:0006366)	#N/A	#N/A	#N/A	1.0549	0.641726	-0.514291			AGTCACACTCAAGCGGAGGATCTTACACAGCATCGAAACGAGGCACCGATAATGAGGCGAGCGATAACAGCGAGGTGGACGACAACGACGATAAACCGCTTCAACCAAATCGCCCGTCCTCACAAGAAGTCGCTACTGAGCAGCCGCAAGAAACTGAGCGGGAGCGACAGTTCAAATCCCTGCTCTACGGTGGCCACAAGTTGCGTAATGAACTTACCGCCGGCAACCACCCAGCAAGCAGTATGTACTCCACACAGTTTTCAGCTGTGTGTTCTGGGGATGCCCACGCGGCCACTCTTCCTCCGTTTAACGTAGGAATGTTGTCAAGTAGCAAAGTTACACCTGGGGGGTCGCAAACGTGGACTGGACCCCAGGAAAACGCTTTTACATCATCATCAT…	CNS
Orthology I	Irx.b	Phmamm.CG.MTP2014.S526.g09766	AHC0AAA96YC06	DNA binding(GO:0003677);DNA-binding transcription factor activity(GO:0003700)	regulation of transcription by RNA polymerase II(GO:0006357);transcription by RNA polymerase II(GO:0006366)	-0.599038	#N/A	#N/A	#N/A	#N/A	#N/A				No expression
	NOS1	Phmamm.CG.MTP2014.S392.g08210	eblock	cyclase activity(GO:0009975);flavin adenine dinucleotide binding(GO:0050660);oxidoreductase activity, acting on paired donors, with incorporation or reduction of molecular oxygen, NAD(P)H as one donor, and incorporation of one atom of oxygen(GO:0016709);phosphorus-oxygen lyase activity(GO:0016849);ribonucleotide binding(GO:0032553)	arginine catabolic process(GO:0006527);cyclic nucleotide metabolic process(GO:0009187);negative regulation of blood pressure(GO:0045776);nitric oxide biosynthetic process(GO:0006809);positive regulation of catalytic activity(GO:0043085);positive regulation of cellular biosynthetic process(GO:0031328);positive regulation of nucleobase-containing compound metabolic process(GO:0045935);positive regu…	#N/A	#N/A	#N/A	0.593583	1.86267	0.752553			CTTTCCGAAGTTTCTGGCAACAGAGGATCCACGACACTACCCCAGCAAACAAAAACAAGCGCACAATGGCGCTATTGTTCGGATGTCGACATCCCGACCAGGACCACTTGTACAAGGAGGAAGTGGAGAAAGCGAAAAAGATCGGAGCTTTAACTTCCGCTCATACTGCTTTCTCGCGATTGCCTGGTGTTCCAAAGAAATACGTGCAAGATGTATTACGTGATGAAATTTCTGACTTTGTGTATGATTGCATCATCACCAAACGCGGCCATTTCTACGTGTGTGGTGACGTCACCATGTCGGCTGACGTCAGCAAGGCGTTGATTAACGTCATCAAGGAGAAAGGCAACATGTCATTAAAAGAAGCGACCACCTACGTGGAACGAATGAAGACCGAGG…	CNS + mesoderm?
	NPR1	Phmamm.CG.MTP2014.S1087.g13617	eblock	adenylate cyclase activity(GO:0004016);peptide binding(GO:0042277);peptide receptor activity(GO:0001653)	cyclic nucleotide metabolic process(GO:0009187);enzyme linked receptor protein signaling pathway(GO:0007167);purine ribonucleotide biosynthetic process(GO:0009152)	#N/A	#N/A	#N/A	1.30876	0.864462	#N/A			GCACACTCCGCGATACAAACGTTCAGTATTGTCTATTTCCGACAAGAAACGACGATTGGGTACCACTGCCCGTCCGCCAGTAACAATATCCTACGTTAGTGGCAACCCTTGCTACAAACAAATGGTAGCGGAGGACGGAGACTCAGACAAAGAGAATTCGATTCAACAAGAAACGAAAGTAAGACGAAACGGCGTGGACGAATCATCTACGCGGCGTCACAAAGCCATAGGCAGAGACAGCGGAATCTATTTGGCATTTGATAATGGCGGCTGCGTTACGGAAGACGACACTTGAACGGGCGGGAGTAATTAGTGGGACGATTTGCACGCGCATGATGATTACACTATGCAACACTTGCGCCCCTCCCGTGCATATGTTGCGGTCGCGAAGCGCGCCCA…	No expression
	Pax 3/7	Phmamm.CG.MTP2014.S491.g09372	AHC0AAA144YL13	#N/A	pattern specification process(GO:0007389)	1.11204	-0.755799	-0.692148	#N/A	0.597682	#N/A				CNS + Lateral epidermis
	Pea15	Phmamm.CG.MTP2014.S1053.g13455	AHC0AAA155YM02	#N/A	#N/A	1.19289	#N/A	#N/A	#N/A	#N/A	#N/A				No expression
	PLG	Phmamm.CG.MTP2014.S51.g01904	eblock	serine-type endopeptidase activity(GO:0004252)	#N/A	#N/A	0.672571	#N/A	-0.964364	#N/A	#N/A			CACCAACTGTTCAACAGAATCACTCTTCAAAATGACATTACTTTGTTAAAGCTTACAGATGATCTGACATTCACAGACAACATACAGCCAATATGTCTTCCTACATCCAACGCAGACCTTGAGCCAGGAAGAATGACACTAGTGTCTGGATGGGGAACCACCCTAGGCACGGGATCATCCAGTGTATTACGACAAGCCACCGTTCCTCTCATAGACACAGAGGAGTGCAGAGAAATGATCAACGGAGTTTTTCAAGGCATGATATGTGCTGGATATAAGGATGGTGGAAGAGACTCATGTCAGGGAGATAGTGGTGGACCGCTGGCTGGAATAACAGATGAAAATCGATATGAACTGATCGGCGTGGTTTCATGGGGTTATGGATGCGCGTTACCCAAT…	CNS + PNS
Orthology I	Irx.d	Phmamm.CG.MTP2014.S480.g09224	eblock	DNA binding(GO:0003677);DNA-binding transcription factor activity(GO:0003700)	regulation of transcription by RNA polymerase II(GO:0006357);transcription by RNA polymerase II(GO:0006366)	2.33389	#N/A	-0.737666	#N/A	#N/A	#N/A			GCGCGGCCATTTTGGATCCAGCTTTACGCACCCAAAACACAGGATTTCCCAGACTTGAACACAACAACTACAATTCTACATTGTCAGGCTCCTACTATCCCTGCAATAATCAGCCCTGCTGGGAGAACAACGCCTGTCCTCCTAGATTTGGCCAAAAACCTGCCGATTTGTACAACTGCAGTCAACCTATTGTGTGCGGAGGGCAGGTTCCCATGCCCAACAATTATCCGTACTTGTCTCACAATCATTTGTTGCCTAAAAACATCGGTGCTTTCGACACAAATACCAGTCAAAACTTGGCACAAAGCGATAAACTTCAAAATCAAATGAAGTCATTTTGCCAAGCACCGACAAACGGTTATTGTAACGTCACAGAACCTGTACATACGCAACAAAGCA…	Epidermis + PNS
	Prickle	Phmamm.CG.MTP2014.S354.g07705	AHC0AAA67YM08	#N/A	#N/A	0.837513	#N/A	#N/A	#N/A	#N/A	#N/A				Mesoderm + endoderm
Orthology II	Prox.a	Phmamm.CG.MTP2014.S383.g08084	eblock	#N/A	#N/A	#N/A	#N/A	#N/A	#N/A	#N/A	#N/A			AAGAGTTTCCTAGCAACAGATTGCACGAACGCGAAGCCCTTACTCCTCTGCATCTGAAGAAAGCAAAGCTGATGTTTTTCTATTCAAGATATCCAAGTACCAACACACTTAAACGAATCTTCAGTGATGTAAAGTTTACACGGGCCACCACCTCCCAGCTGATCAAGTGGTTCAGCAACTTTCGCGAGTTCTTCTATATCCAAGTGGAGAAGTTCGCCAGGCAAGCGCTTAGCGACGGAATCATTGAACCGAATCAACTGCAAGTATCACGTGACAGCGAAGTGTACCGCGTTCTCAATCTGCATTACAACAAGAACGAGGATTTTGTGGTGCCACCCGAATTTGACAATGCCATACATCGGAGTTTGCAGGAATTCTTCGTGGCGATACAACGCGGTA…	No expression
Orthology II	Prox.b	Phmamm.CG.MTP2014.S383.g08082	eblock	#N/A	#N/A	#N/A	#N/A	#N/A	#N/A	#N/A	#N/A			CAGGAAGAGCGTTTTTTCATCTTTTTTCCCTGCTCGCACTCCGTCTTTGATCCCGATGCAAGAATCGTCCTCATTTCAACCCACTTCCGGATGGAACCTCCCCTCCGGATCTGGCGCATTCCGTCATCCCACTCGACAACACAATGGATCTTCACCGAACGGAGGACCTCACTTCTCCTCCATGCATCTTGATGCACAACAAAAACTCATCTCTAACCTCTCGTCCCCAGATGCAGGACACATGAAGACACCAACAGCCTCCACTCCCTACTTCCCAGGCAAATCATCCCTTTACTCTCCACTTCAATCCTCTCCCCTCTCTTCCTATCCATTTTCCGCGGGCCCGATCCCGTTTCCACTGATCCCGGCTTTTCACCAGGGGGCGCTGGCAAGTGCTCT…	CNS
	RHAG	Phmamm.CG.MTP2014.S326.g07286	eblock	ammonium transmembrane transporter activity(GO:0008519)	#N/A	#N/A	#N/A	#N/A	0.976835	#N/A	#N/A			TTCAAAACGCTACACTTGCTGGTGGAGTGGCAATGGGTGCAAACGCAGATCTTATTGTTCATCCGTTCGGGGCTCTTCTCATTGGGGTTGCAGCCTCGATCTCTTCGAGCCTTGGGTATTCCTACCTGCAGCCGATTTTGACACGAAGAAAACTGCACGATACTTGTGGAGTGTTTAACCTTCATGCACTGCCTGGAATGCTTGGTGCATTCGTGAGTGCTATCGTGATATCAATGGCCACACCCGACGTTTACCAGGAAAGTTATTCCATGGTGGTTCGCGGAGACAGGACACCCGCACTGCAAGCTGCTTATCAGATTGGAGGTCTGCTTGTGTCGACTGCTATTGCACTATTTGGTGGTGTCGTGACTGGCCTATTGCTCAAGTTGCGTGTGTGGG…	No expression
	SCN9A	Phmamm.CG.MTP2014.S1133.g13814	eblock	cation channel activity(GO:0005261);sodium ion transmembrane transporter activity(GO:0015081)	#N/A	-0.658385	-0.878824	#N/A	0.80884	1.1571	#N/A			GATTACACGACCAAGCTTTTCCTGATACATCATCACAGACACCAGTACCAACGCCAGCAAACGGTGGCATAGATGAATCACAAGGAATTGGCAATAAGTTGCAAACGTACACACATATTCAGTCTTCTGCTACCGATATAAAGTCTACTGCAATGGAATCAAAGCTTGATGCGACTAACGTTGCCAAGTCTCACCCCCAATCAGTAAACAAAAACAACAGCAGCATTTTGCCTCTGACGAATGTCGAGGATACTTTTAATGATTACAAAGAAAACAGTTTAATATTTCATAACGTTAGAGGATATATGAATGAAGCTGATACGCCAACAGACATCATTCGACCAAAAACTGCAATGGAACTCGGGAGATCAACAAATAAGAAACTTGGTGGAAGGCCGA…	CNS + mesoderm
	Selectin	Phmamm.CG.MTP2014.S137.g04008	eblock	#N/A	bone morphogenesis(GO:0060349);cell morphogenesis involved in differentiation(GO:0000904);chondrocyte differentiation(GO:0002062);developmental growth(GO:0048589);tissue morphogenesis(GO:0048729)	#N/A	#N/A	#N/A	1.74496	0.918051	#N/A			AAAGTCAGTGCAGTGATTTCACAGTTCGAGAAGATTCGGCCCACTTTGGAATTATTCGATACAACAAAGTGGTCGACACCGATACGCAAATTTTCCTTGACGACTTTCCATATAGCATTGATAGAGTCCTAGAAGCTTTCGACAAGATCCCGTACGACGGAAGCGGCACTAGGACTGGCAATGCTTTGTTGTACACCGCTAATACTATGATCCCGCGCGGCAACAGACCCGATGCTAGAGACGTAGTGCTCCTGATCACTGACGGTGCATCACAAGACGATGTGGACAAGCCAGGAAAAGCTGTCCGAGATACCGGAGCATTGGTTTTTGTTCTACCTGTCAAGCCTCCAGTAGGAAGACTGAACATGACTGAAGTAGAGTTGATTGCCGGTGATAAGA…	VDML
	Ski	Phmamm.CG.MTP2014.S529.g09788	AHC0AAA119YA13	protein binding(GO:0005515)	BMP signaling pathway(GO:0030509);negative regulation of cell differentiation(GO:0045596);negative regulation of signal transduction(GO:0009968);neuron development(GO:0048666);transcription by RNA polymerase II(GO:0006366);transforming growth factor beta receptor signaling pathway(GO:0007179)	1.65554	#N/A	#N/A	#N/A	#N/A	#N/A				CNS + endoderm
	SLC18A3	Phmamm.CG.MTP2014.S427.g08613	eblock	ammonium transmembrane transporter activity(GO:0008519);drug transmembrane transporter activity(GO:0015238);neurotransmitter transporter activity(GO:0005326)	organic cation transport(GO:0015695)	#N/A	#N/A	#N/A	#N/A	1.30222	#N/A			GTACCAGTTTGCAAGACATACGCCATCCTTATCTTGCCTCTTGCAATCCTGTGCTTTGGCATTGCCCTTATTGATACGGCACTACTTCCAACCCTAGCGTTTCTTGTCGATGTCCGACACACCAGTGTATACGGCAGCGTGTATGCAATTGCTGACATGTCATACTCAATCGCATATGCTTTGGGCCCAGTGCTTGCAGGCCAGGCTGTCCACGTTCTGGGTTACTTAAAGATGAACGTTGGAATAGGAATAGCTAATATGATGTTCGCGCCCTTGCTTCTCTTCCTTCGCGAGGTCTACGACTGGAAACCGGACAAAGGGGAGCGTCTTACCCTCCTGGACCCTGACGGTGACCCTGTTGACCCCAAGAATGACCCCAATTACGTTGTAAAGCACCCT…	CNS
	SLC5A7	Phmamm.CG.MTP2014.S780.g11907	AHC0AAA122YD02	ammonium ion binding(GO:0070405);ammonium transmembrane transporter activity(GO:0008519);neurotransmitter binding(GO:0042165);neurotransmitter transporter activity(GO:0005326);sodium ion transmembrane transporter activity(GO:0015081);solute:cation symporter activity(GO:0015294)	ammonium ion metabolic process(GO:0097164);cellular biosynthetic process(GO:0044249);choline transport(GO:0015871);drug metabolic process(GO:0017144);hormone biosynthetic process(GO:0042446);organic substance biosynthetic process(GO:1901576);regulation of neurotransmitter levels(GO:0001505)	1.10022	1.28842	1.42627	0.743574	#N/A	#N/A				CNS + trunk epidermis
	SLC5A8	Phmamm.CG.MTP2014.S414.g08454	eblock	#N/A	#N/A	#N/A	#N/A	#N/A	1.15826	0.782956	#N/A			ATCTGGTGTTGGACATTCTAAGCGTTGCACCGGGTATTCCGGGCATATTTGTGGCGAGCGCTTACAGTGGAACATTAAGTACTGTGTCGACTGGGATAAATTCGCTTGCGTGCTCAACATACGAAGACCTCATCAAGCCGTTTAAACCGAATATATCCGGAGAAAGAGCGTTGACTATTTCTAAAGTACTCGTCGTGGTTTACGGTCTACTTGGATTAGGCGTGGCATACTTGGCTTCGTTGATGGATAGAATCCTCACTATGGCCTTGAAAATGTTTGGGATTATTGGTGGACCTATGCTCGGAATATTCTGTCTTGGGCTCTTTACACCAGTAGGAAATTCTTGTGGGGCTTTGGTGGGTCTTTTTGGGGGTCTGACCATGGGTATTTGGATGGGGA…	No expression
	SLC6A12	Phmamm.CG.MTP2014.S6532.g19040	eblock	amino acid:sodium symporter activity(GO:0005283);monocarboxylic acid transmembrane transporter activity(GO:0008028);neurotransmitter binding(GO:0042165);neurotransmitter transporter activity(GO:0005326)	0	#N/A	#N/A	#N/A	#N/A	1.53716	0.596434			TCATCAAAACTTTATACAGAACGAATGGTACCTGGAGAGAGAAACTTTGCTTGGTGTTACGATCGGAAGAATCTGACCAGAAATTTCCTATTGAAACCATTCAGCTGAAACAACCAGAGATTTAGCTGAACAATCACGAAAGAGTTCGATTGAAATGAAAAACTGACCAGAGCTAGCATATTGCTTGCTGTGGGATTATTAATTCTTGAAGAATTTTAATACTGTTTCACATTGCCAACGGCCTAGACAACGCTAGCACACGTTGCAGAAGTGTTTTTTTTTGGGGGCTCAATGCAAGGTAGTCTCGTACATTAATTATATAAATCACTTATAATTGTGATTCTTGCAAAAATTAAGCTTATATTAAGCTAAATTTTAATTGCAAACTGTATATCCGTC…	ESN
	SLC6A19	Phmamm.CG.MTP2014.S255.g06204	eblock	#N/A	#N/A	#N/A	#N/A	#N/A	1.63567	#N/A	#N/A			ACAACTTTGACCGTGAGCTAAGTAAACTGCTTCCTCCCCGAAACAACATCTTTCGCAAGGCAGCCTTCTACTTCTGGTGGGCGACCATACCTGTGATAAGCCCCCTTCTCCTACTGGCAGTTTTTATCTACTACTTGTACGACAGTGCCAGCAGGCCACTGCGATATATGGCCTGGCAACCAGAGGGATACAACATAAGTTTGCCATACCCGGACTTTGCATTGGCGATCATTGTTATCATCACACTGAGCTGTACAATCTGGATTCCGCTAGGGGCGGTATACCAGCTTATACGTACAAAAATGTGCCCCACAAACACCAAGAACGCTGTGAGCGATGCTTGGGCAAAACCAATGGAGGGAAATACTAACCAGGCTTATGACAATAATGGTAAACCGC…	No expression
	SLC9A3R1	Phmamm.CG.MTP2014.S25.g01023	eblock	#N/A	#N/A	#N/A	#N/A	#N/A	0.732262	0.750559	#N/A			AGCGTCAGTTAAGTAAACTAGAGAAACCAAAGCCAGTGGAACGACTAAGACACTCGAAAATCGTATTGAGTGGAGGTCGTCAACTTTATGATGAAACAAATATAAGCGATTGTGAAGAGTTAGATGAAACACCACTGCCGGAGTCGAACTTGGGTCAATCGACTCTAAAACGAATTGGGGACTCTCAAAAGAAAACAGGACCAGGATCGACGAGCAGCACTAGCGACTACGGCAGCAACGGGGGTACTTCCCCTGCTCGTAGCCCCAAGTGGGTGAGCGCGAGACCCCACAGCGTCATCGACAACCTGACAGCTGAAGAGAGCAACACCATTCAACGGCCAAAATACCAAGACCTGTCGTCGGTTGAATACAAAGTCGATTTGAAAACCTTGAAACAGA…	VDML ?
Orthology I	Islet	Phmamm.CG.MTP2014.S13.g00576	McDougall lab	RNA polymerase II transcription factor activity, sequence-specific DNA binding(GO:0000981)	axonogenesis(GO:0007409);cell fate specification(GO:0001708);positive regulation of transcription by RNA polymerase II(GO:0045944);transcription by RNA polymerase II(GO:0006366)	0.726758	-0.828902	-0.721372	#N/A	0.590377	#N/A				PNS + mesoderm
	SMURF	Phmamm.CG.MTP2014.S51.g01919	AHC0AAA16YC08	ubiquitin protein ligase activity(GO:0061630)	BMP signaling pathway(GO:0030509);negative regulation of signal transduction(GO:0009968);positive regulation of protein catabolic process(GO:0045732);proteasome-mediated ubiquitin-dependent protein catabolic process(GO:0043161);protein polyubiquitination(GO:0000209);transcription by RNA polymerase II(GO:0006366)	0.851482	#N/A	-0.560693	#N/A	0.518985	#N/A				epidermis + CNS + mesoderm
Orthology I	Nkx2.3/5/6	Phmamm.CG.MTP2014.S185.g04970	RT-PCR	DNA-binding transcription factor activity(GO:0003700);RNA polymerase II proximal promoter sequence-specific DNA binding(GO:0000978)	cell differentiation(GO:0030154);positive regulation of transcription by RNA polymerase II(GO:0045944);transcription by RNA polymerase II(GO:0006366)	2.9218	#N/A	#N/A	0.601648	0.601149	#N/A	CAATGCGGGGCAGTGTAAAG	CATGTAGTCACTGGGCGTGG		Epidermis + post epidermis
Orthology I	Tbx2/3	Phmamm.CG.MTP2014.S17.g00706	Coulcher et al	DNA binding(GO:0003677);DNA-binding transcription factor activity(GO:0003700)	regulation of transcription by RNA polymerase II(GO:0006357);transcription by RNA polymerase II(GO:0006366)	1.46868	0.907115	0.806885	#N/A	#N/A	#N/A				PNS + CNS
	TNFRSF6B	Phmamm.CG.MTP2014.S2434.g16672	eblock	#N/A	#N/A	#N/A	0.622506	#N/A	1.42658	#N/A	#N/A			AGCTTCAACAGTAAAACCAGTCAGCACCCTCGATCACACTTCGTCTAAAACTGAAATTGACGTCACAATGACGCAAGAGCAGGCTGGGGGGTCGGAGCAAACAAAAACAAATTACAACACGAACTGTGGAACGCATGACGCGATAGAAATCAATACATTAGCCTCCAAACAAGCAGCACAGTCAAGCGACAACGTTCTGTTAATTGCGCTGGCTGTAACAGGTGCGGTCTGCGCTTTTCTGGTGGTTGCACTTGTTATTGTTAGCCGTAAATACGTCCAGTTAAGGAGAACTTACGTAAAAGGCAGCGTCACCGGCCTCAGTGAAGTCTCAATGGACGAAACTCTCTTGGGTGACGTCAAAGGTTTAGAATAAATGTGTTTTTACTTTTGCTTTTAATG…	No expression
Orthology I	Tlx	Phmamm.CG.MTP2014.S586.g10312	RT-PCR	#N/A	#N/A	#N/A	#N/A	#N/A	#N/A	#N/A	#N/A	TTTCAGTGACACGCCGGATT	ACCTCCACTTTGTTCGTCGAT		No expression
	Unc5	Phmamm.CG.MTP2014.S1.g00025	AHC0AAA4YM12	#N/A	#N/A	1.8862	#N/A	#N/A	#N/A	0.70406	#N/A				Ventral trunk epi + CNS
	VEGFA	Phmamm.CG.MTP2014.S381.g08053	eblock	#N/A	#N/A	1.78175	0.930728	0.718287	#N/A	#N/A	#N/A			ATGAAAAAAATTCTTGCATTTTTGTGGTCAGATCTCGAAACAGCGCTAAACAACACGAAGTGCGACGTGCGAGATGTAATCATTGACATCCGAAAACTGCATCCGACCATTCCACCCAATGTAAAACTGCGTCCGTCCTGTGTAAAACTGCGAAGATGCTCCGGTTGCTGCAACAACGACAGACATACATGTATGCCCACCGAAATCTACATCACTGAAATCGACGTCTCTCGACAACATCTAACCGGCAATGGCGGGGTCGACTACATTACTCTCAACTTTACCGAACACGCACAGTGCGCTTGCCTAAGCCGCGAGAATCCGTGCATTCCGGTCGCTTGCTCCAGTGATGAGAGATGGAACGTGGATTCATGCCAATGCGAGTCGCGCTGCGTAGAA…	No expression
Orthology II	Wnt3	LR791897.1	eblock	#N/A	#N/A	#N/A	#N/A	#N/A	#N/A	#N/A	#N/A			ATTTGAAGCAGCGTTATCTTGATGCTTCGTTGATGAAAGTGCAAAGTTTCACTGGTGTCAGAGGCTGTGAAGACGATTTTGTACCAAGCCATTCGTTCCATAGAAGGCCAACCAAAAAAGATCTCATCTACTACGAAAGCTCACCGGACTTCTGCGACCGAAACGTTGCTTCTGGAATCAAGGGAACGCGCGGAAGAATATGTAACGCCGATTCAGAGGGCGTCGACGGTTGTTTCCTTCTCTGTTGCGGCCGAGGCCACACAACAAAACGAAAAACTCGGGTTGAAAAATGTCGCTGCGTCTTCCAGTGGTGCTGCAAGGTCAAGTGCGAAGACTGCGTCATCGAATACGAGGAACACACGTGCAAGTGACGTCATTGTGATGTCATCAGTCACACCG…	Not clear
	Wnt7	LR791899.1	eblock	#N/A	#N/A	#N/A	#N/A	#N/A	#N/A	#N/A	#N/A			GGGTTGTCAGCAACAACTTGAAACGAAAATGTCGATGTCATGGAGTTTCAGGTTCCTGCACGATGAGTACCTGTTGGAATACCCTGCCTACCTTTCGGGAGGTTGGCAACATCTTACGACTGAAATTCAAATACGCGAAAAAAGTCAGCATCTACCGGGATCCATCAAGAAAGCGGGCACTATCTCTGATGTTGAAACAGCCACGGGGAACCATAGTGACCCACCCGCGAAAACCTCTCTACCGGGACCTGGTTTACTTACGAAATTCGCCCTTGTTTTGCGAAAACAATAATCGTGTTGGCTCGTTTGGAACACACGGACGGCAGTGCGATCGCGACCCAAAAAGCCCGCGCAATTGCAACTACCTCTGCTGCAAAAGAGGCTACCGAACGATCAACT…	No expression

## Sheet: 2. Orthology I_Phmamm_vPNS
	Gene Name (Blast with Hosapi or manual annotation)	Gene Model	Clone origin	GO term (MF)	GO term (BP)	log2FC BvC st13	log2FC BvC st18	log2FC BvC st21	log2FC BvC st24	log2FC B+DvC st24	log2FC DvC st24	Forward primer	Reverse primer	500bp of CDS or UTR synthetized in eblocks (IDT)	ISH expression
Orthology I	Ascl1/2.b	Phmamm.CG.MTP2014.S210.g05436	Coulcher et al	DNA-binding transcription factor activity(GO:0003700);RNA polymerase II regulatory region sequence-specific DNA binding(GO:0000977);transcription factor binding(GO:0008134)	cell development(GO:0048468);neuron differentiation(GO:0030182);positive regulation of transcription by RNA polymerase II(GO:0045944);regulation of neurogenesis(GO:0050767);sensory organ development(GO:0007423);transcription by RNA polymerase II(GO:0006366)	#N/A	0.677497	0.836564	#N/A	#N/A	#N/A				VDML
Orthology I	Atoh1/7	Phmamm.CG.MTP2014.S270.g06462	Coulcher et al	DNA binding(GO:0003677);DNA-binding transcription factor activity(GO:0003700);nuclease activity(GO:0004518)	regulation of transcription by RNA polymerase II(GO:0006357);transcription by RNA polymerase II(GO:0006366)	#N/A	-0.884488	-1.00414	#N/A	2.24983	1.19276				ESN
Orthology I	Atoh8	Phmamm.CG.MTP2014.S497.g09451	AHC0AAA69YA09	DNA binding(GO:0003677);DNA-binding transcription factor activity(GO:0003700);nuclease activity(GO:0004518)	regulation of transcription by RNA polymerase II(GO:0006357);transcription by RNA polymerase II(GO:0006366)	1.02591	#N/A	#N/A	1.53018	1.58713	#N/A				Ventral epidermis + ESN
Orthology I	Celf3/4/5/6	Phmamm.CG.MTP2014.S359.g07762	Coulcher et al	mRNA binding(GO:0003729)	alternative mRNA splicing, via spliceosome(GO:0000380);mRNA splice site selection(GO:0006376);regulation of alternative mRNA splicing, via spliceosome(GO:0000381)	#N/A	-0.347849	#N/A	#N/A	0.885676	0.381583				ESN + CNS
Orthology I	Dlk	Phmamm.CG.MTP2014.S355.g07721	Coulcher et al	#N/A	#N/A	#N/A	#N/A	#N/A	#N/A	1.23727	#N/A				ESN + CNS
Orthology I	Dll	Phmamm.CG.MTP2014.S48.g01804	eblock	#N/A	#N/A	0.653511	0.65289	0.484659	0.583105	1.00359	#N/A			TTACTGATATTTGCAGCCACTTGTCTTGTTTACCAAAGAAAGAAAAACCTTTTGCCAACCGTGCAGACCAATTCCAACAACCAACATCGGTTTAACGGGGACGTGACGTCAAATCACGTGCTTCCTCAAGCCCAAATTTGTGTGTCTGCCGAAAAAACAAACCGTAGTGACAATTCCTTTCACGAGGTATGTAGATTGGACATGTATGACAGTCAAAGCGACGTTGTTGCGAGCCCTGTTAGTCAAACCGAATCTAAAATACCGAAGAGATACAGCAAGTGTTCAATGGCAAGATCAACATCCGCCAGCGAAGACGAAAGACAAATACACGACATAGGTGGTTATGTTGTGCCCAGAACCACATCATTTCACGCATCGATTGGTAAAACAGAGCGAACC…	VDML + ESN
Orthology I	Dlx.c	Phmamm.CG.MTP2014.S1105.g13699	Coulcher et al	DNA-binding transcription factor activity(GO:0003700);RNA polymerase II proximal promoter sequence-specific DNA binding(GO:0000978)	cell differentiation(GO:0030154);embryo development(GO:0009790);negative regulation of transcription by RNA polymerase II(GO:0000122);positive regulation of transcription by RNA polymerase II(GO:0045944);transcription by RNA polymerase II(GO:0006366)	#N/A	#N/A	#N/A	0.891496	#N/A	#N/A				VDML + PNS
Orthology I	Id.a	Phmamm.CG.MTP2014.S104.g03275	Coulcher et al	#N/A	#N/A	#N/A	#N/A	#N/A	#N/A	-0.75	-0.87				VDML exluded from ESN
Orthology I	Irx.c	Phmamm.CG.MTP2014.S480.g09228	eblock	DNA binding(GO:0003677);DNA-binding transcription factor activity(GO:0003700)	regulation of transcription by RNA polymerase II(GO:0006357);transcription by RNA polymerase II(GO:0006366)	3.12363	#N/A	#N/A	#N/A	#N/A	#N/A				VML
Orthology I	Klf1/2/4/17	Phmamm.CG.MTP2014.S258.g06245	Coulcher et al	RNA polymerase II transcription factor activity, sequence-specific DNA binding(GO:0000981)	transcription by RNA polymerase II(GO:0006366)	-1.63768	#N/A	0.611941	1.17437	1.08093	0.746102				VDML
Orthology I	Msx	Phmamm.CG.MTP2014.S236.g05895	Coulcher et al	RNA polymerase II regulatory region sequence-specific DNA binding(GO:0000977)	anatomical structure morphogenesis(GO:0009653);embryo development(GO:0009790)	#N/A	1.01732	0.896208	-0.531614	-0.59395	#N/A				VDML + CNS
Orthology I	Nkxtun3	Phmamm.CG.MTP2014.S486.g09312	Coulcher et al	DNA binding(GO:0003677);DNA-binding transcription factor activity(GO:0003700)	developmental process(GO:0032502);regulation of transcription by RNA polymerase II(GO:0006357);transcription by RNA polymerase II(GO:0006366)	#N/A	#N/A	#N/A	1.20011	1.40181	#N/A				VDML
Orthology I	Pou4	Phmamm.CG.MTP2014.S453.g08914	Coulcher et al	#N/A	#N/A	#N/A	#N/A	#N/A	#N/A	1.94116	0.87299				ESN + CNS + PNS
Orthology I	Slc17a6/7/8	Phmamm.CG.MTP2014.S369.g07905	eblock	#N/A	#N/A	#N/A	#N/A	#N/A	#N/A	#N/A	#N/A			CGAATGGCGCAGGAACATTATCTGGAATGATTTGTCCCCTAATCGTCAGTTACGTCACAAAGGATAAGACGGAAGACGGTTGGAAGTTGGTTTTCATCATTGCATCTTGCATCCACTTCAGTGGTGTGATCTTTTACGGTTTCTTCGCATCTGGCGAGCGACAACCTTGGGCCGATCCCCCTCAGGAAGAAGTCGGCATCCTTGATGATGGAGGCGATTTTCCTCCAACACGTGACATCTCGACCGATTCCATGTTCGCTGAAGTTCCTCCTGATAAATTTGTCCAGAGGGCGCCCAAGAGCTGCCACCTTGGCCGCGATGAGTTGCCTAGCAACGGTTATTGTGTTAGTTCTGAGGTATCGTCCACGTCTTTGTCGTCCGAGGGCAAGGGTCAAATGT…	ESN + CNS
Orthology I	Tox	Phmamm.CG.MTP2014.S765.g11803	Coulcher et al	#N/A	#N/A	#N/A	#N/A	#N/A	#N/A	1.03569	#N/A				VDML exluded from ESN
