# Supplementary material for: Highly distinct genetic programs for peripheral nervous system formation in chordates
Source: BMC Biol. 2022 Jun 27;20:152. doi: 10.1186/s12915-022-01355-7 (PMC9238270; doi:10.1186/s12915-022-01355-7)
Supplement: Supplementary file 15 — Additional file 15: Table S3. Listing of all B. lanceolatum genes analysed in this study. Sheet 1. List of genes of B. lanceolatum analysed in this study. Red font for gene name indicates that phylogenetic analysis has been carried out. When available, GO term for molecular function (MF) and biological process (BP) are indicated. Highlighting in purple indicates genes coding for transcription factors, blue for receptors; green for genes involved in the nervous system and yellow for genes involved in cell signalling. The origin of template for Dig-probe synthesis (500 bp region for synthetic DNA, cloning primers or clone provenance) is shown. Finally, genes expressed in the vPNS are highlighted in orange. Sheet 2. Extraction from sheet 1 of the B. lanceolatum genes studied by orthology I (known vPNS genes + paralogs + amphioxus vPNS genes orthologs) and expressed in the vPNS. [file 12915_2022_1355_MOESM15_ESM.xlsx]

## Sheet: 1. All_Brlanc_genes
	Gene Name (Blast with Hosapi or manual annotation)	Old Gene Model ID (Ouilon et al. 2012)	Gene Model	Type of clone	GO term (MF)	GO term (BP)	log2FC BvC e14	log2FC BvC e19	log2FC DvC e19	log2FC B+DvC e19	log2FC BvC e27	log2FC DvC e27	log2FC B+DvC e27	Forward primer	Reverse primer	500bp of CDS or UTR synthetized in eblocks (IDT)	ISH expression
	Amphio specific gene	Bl05545	BLAG19000137	eblocks	#N/A	#N/A	#N/A	#N/A	#N/A	6.951	3.267	#N/A	4.883			GCGCTAGGTCATCCAAAGAGAAATCATGAAGATGTCCTTGTTGCTTGCTGCAATGCTGGCCCTCTGTGGCGCAGTCCTCGCACAAGACGACAACAACTACACCGAACGTGAGTCCGACGAGTTTGGAGAACCTCTGCGAGGAGACACCATGCAGAGCGACGGAGATGCTTATGATATGGGAGACAACACGATGTACACGGGGGTGGACAAACGTGGGAGGACCGCCGGATCTGTCGTGGTTCTCCCTGACTGCCGCCCCCGCACCACCTGTGTGCGGAACTACAAGGCGTGGAACGTCCAGACCTGCCGTTGTCCGTCTAACCTCATCTGCTCTAAGCGCTTCGGAAGGTGCATCTGGTGACCGCTACTTCATGAGCTGGTGAGGCATGCTGGGAAACT…	ESN
	Amphio specific gene	Bl13608	BLAG01000316	eblocks	#N/A	#N/A	2.896	1.91	#N/A	3.69	#N/A	#N/A	2.711			GTGCGTATGTGAGGCCTTGACCGTCCGCAAAAAGGATGGAAGTACGGAATGCGCCAAGTCCTGCCCAGCCGGTACCGTATTGGCCTCCGATAAGAAGACCTGCGCGAGTCCCAAAGTTCCCGAAACTCCACAGAAGTGGAGGAGTGACCTGCGTTGCGGAAAGAACTACAAAGCGCCTCTAGCCACCCCCGGCCAGTGCAACCCCAAAGGACCAGCGCCCTGTTGTCGCAAAGACGGGTTTTGTGGGAACACAGCGTCCCATTGCACCTGTGACGGCTGTATTGACTATCGCATAAAGTGGAGGGCTGATGGCCGTTGTGGAAAGAAGTACCCAGCACCAGCAGCCAACCCCGGCGAGTGCGACCCGAGCGGAGATGAGCCATGTTGTGGCGATAATGG…	Epidermis + mesoderm
	Amphio specific gene	Bl16360	BLAG03001383	eblocks	#N/A	#N/A	#N/A	#N/A	#N/A	8.206	#N/A	#N/A	#N/A			GGTCTCGTTCCATACCCTTCCTGCCTCCTCCCACGAAAGAACAAACCTCTCCAAGACGGTCCTACAGCGAGGACCTCGGCAGAATGATCCCCATCAAGCCTAGTACGGCAGAAATCATGTTTCCGGAAAAGATGTCGGAAGCCCTGACGCCGGATTCCGGAAGAAAATCCACCATCTTGAAGCCAGGCGGACAGGTCCAGAGACCGGTAACAACAAACGTGGACAAGTCTGCGGAGAAGAGGGTTCACTTTCAGATCACTCTTCCCAGAGAAAAAGAGGTCACATTCAGGGTGCCAACGCGGAAAGGCAGTGGTTCGTCGCGGGGCGTGAGCGAAATCAGTCCCGAGAACAACTCCACGGTCACGCCGGTCTTCAAGGTCATGGTCACCACTAAGAGCA…	CNS + mesendoderm
	Arhgap20	Bl23472/Bl67943	BLAG01102838	eblocks	GTPase activator activity(GO:0005096)	signal transduction(GO:0007165);positive regulation of GTPase activity(GO:0043547);regulation of small GTPase mediated signal transduction(GO:0051056)	2.725	1.767	#N/A	1.606	#N/A	-1.118	#N/A			CCAGTTGTTGTACAATGTGCCATAGGTCTGTTGCAATCGGGCACAGGGCTCTACATGTGGACAAGTGCTACATTCTTCTGTAAATACATGAGCCAGCGTCTACAGCTGGGACAAGTGTAAATAGCGACAGCATTCCACATACGTTTTCTGCTCTGGCCAAGTAGCCAGTGTACATTCTTGAACGTTACGTTTTGTCTGAACGTCGTAATGTTGGTTATACTTCTGTATGTCAGAAGTAACAATACGTATTTGTAGAAATATTTGTGCCAGACTTAATGTGGAGGAATCCTGTAACACAGCATTGCTGTCCTGTAAATATGCATTCCACCAAGTCTCTGTCAGTGCAAGCATGGCTGGCATATGTGCAGTAAACAAGAAATTCTCCTAAGTAATTTATAA…	CNS
Orthology I	Ascl1/2.1	Bl13732	BLAG18000811	Escriva-Bertrand lab	#N/A	#N/A	4.686	#N/A	#N/A	2.275	#N/A	#N/A	2.027				CNS + ESN
Orthology II	Asic.a	Bl09450	BLAG12000014	eblocks	ion channel(PC00133)	cation transport(GO:0006812);regulation of biological process(GO:0050789);sensory perception of pain(GO:0019233);sensory perception of taste(GO:0050909)	#N/A	#N/A	#N/A	#N/A	#N/A	#N/A	#N/A			TCTTCACGGAGGGCTCGTTCTCGTTCCGGCGCTTCCTGTGGGCGGCTGCGTTCCTGATCTGCTTCGGGATGGTGTCGTACAACGGGTACGACCGCGTGATGTACTACCTCTCCTACCCGCGCGTCACCAAGCTGGACGAGCTCGAGGCCCAGATGATGAACTTCCCCGCCATCACCATGTGCAACCTCAACCCCTTCCGCTTCTCCAAGGTCACCAAGGACGACCTCTGGCAGGTCGGCCAGGCCCTGGAGATCCTCGACGAGAACAAGAAGCTGGCGCACTCGGAGTTCGTTGACCCGGAGCACCTGTCCACGCTGCGCCGGCTGGCGGAGTTCGGGCCGGGCTACGTGCCGAAGAACAAGGACAGCTTCAGCATGAAGGAGTTCTACAACCGCACGG…	CNS + mesendoderm + ESNs
	Asic.b	BL06028	BLAG12000004	eblocks	sodium channel activity(GO:0005272);protein binding(GO:0005515);ligand-gated sodium channel activity(GO:0015280);ion gated channel activity(GO:0022839);acid-sensing ion channel activity(GO:0044736)	behavioral fear response(GO:0001662);response to amphetamine(GO:0001975);sodium ion transport(GO:0006814);signal transduction(GO:0007165);memory(GO:0007613);associative learning(GO:0008306);response to pH(GO:0009268);response to acidic pH(GO:0010447);ion transmembrane transport(GO:0034220);sodium ion transmembrane transport(GO:0035725);regulation of membrane potential(GO:0042391);negative regulat…	#N/A	#N/A	#N/A	#N/A	#N/A	#N/A	5.401			GGCAACTCGACGTTCCACGGCATCAACCACGTGTTCACGTCGGGGCGGTGCAACATTCGCCGGCTGCTCTGGGGCCTTGCTTTCCTCACGTCCTTCGGCCTGCTCGTCAACCAGGGCGTTGACCGCGTCATCTACTTCTTCCAGTACCCGCATGTCACCAAGCTGGACGAACTAGAGGCCCAGATGATGTCCTTTCCGGCCATCACCATCTGTAACCTGAACCCCTTCCGGTTCTCTCAGATTACAAAGAACGACCTCTACCACATGGGTCATGCCTTCGAGATGCTGAAACGCGACAAGACGCTCGCCCACAGCACTTACATCGACCCGGAACATCTCCAGACGCTCAAGGCACTGTCGAACTTCGACAACAACTTCACACCAACCAAGAGTTTCAGT…	No expression
	Asic.c	BL10006	BLAG12000020/BLAG12000025	eblocks	#N/A	#N/A	#N/A	#N/A	#N/A	#N/A	2.948	-1.489	3.66			GACCTGACCTTTGACTTTGCCAAGTACACGACGTCCGCCTGTCGAATCGACTGCGAGACCAAGTTTGTGGTGAGCCAGTGCGGCTGCAAGATGGTGCACATGCCAGGATCGTTTCCCATCTGCACTCCGGATGTTTATGTGGAGTGTGCTGACCAGGCTCTCGACTTTCTGGTGAAGTCGGACAACAAGAAGTGTGTGTGTGACACGCCCTGCAACACGACGCGCTACAACCTGTTTATGTCTCATGTCAAGTTCCCCAGCGAGCAAGCCGTCAAGTATCTGGCTAGAAAGTATGCCAAGCGCGAAGATTACTTCAGGAAAAACACCCTGGTTTTGAACGTCTTCTTCGAAGCACTGAACTACGAAACTATCGAGCAGCAAAAGGCCTACGAGGTCGCT…	ESN + CNS
Orthology I	Atoh1/7	BL10581	BLAG15000023	eblocks	RNA polymerase II cis-regulatory region sequence-specific DNA binding(GO:0000978);DNA-binding transcription factor activity, RNA polymerase II-specific(GO:0000981);DNA-binding transcription activator activity, RNA polymerase II-specific(GO:0001228);DNA-binding transcription factor activity(GO:0003700);chromatin DNA binding(GO:0031490);protein dimerization activity(GO:0046983);sequence-specific do…	neuron migration(GO:0001764);regulation of transcription by RNA polymerase II(GO:0006357);transcription by RNA polymerase II(GO:0006366);Notch signaling pathway(GO:0007219);axon guidance(GO:0007411);central nervous system development(GO:0007417);cerebral cortex development(GO:0021987);neuron differentiation(GO:0030182);inner ear morphogenesis(GO:0042472);auditory receptor cell fate specification(…	#N/A	#N/A	#N/A	#N/A	#N/A	#N/A	#N/A			GCCAACGCCCGTGAGCGCCGTCGTATGCACGGCCTGAACGACGCCTTCGACAGACTGCGACAGGTCGTGCCTGGCATCGGGGACGACCGCCAGCTCTCCAAGTACGAGACGCTTCAGATGGCGCAGAGCTACATCCTCGCCTTGAAAGAACTCCTGGACGATGAGGTGCCCGCCCCCGACGACGGATCCACAGCGGCGTCCAGACCGAGTAGCCCCGAAGGACTCAGCTCCAGTAGCTCGGTGAGGGACACAGACGAAGATTTACCCACTCAAAACACGGCGATGACACGCCTAGACGGCATCTCCGGGGAAGACCAGGAAATGACAGGGAGTGCCAGGGAGGCCGGTTCAGGAGAGGACAGTGGGTGGAGAGTTCAGGCATTCGCCGTCTTTCACGAC…	Dorsal cells (CNS ?)
Orthology I	Atoh8	Bl15626	BLAG15000603	RT-PCR	RNA polymerase II cis-regulatory region sequence-specific DNA binding(GO:0000978);DNA-binding transcription factor activity, RNA polymerase II-specific(GO:0000981)	neuron differentiation(GO:0030182);transcription by RNA polymerase II(GO:0006366);regulation of transcription by RNA polymerase II(GO:0006357)	#N/A	#N/A	#N/A	#N/A	#N/A	-1.932	-3.075	AGCCATCTGGGTACGATTGG	GCACGCCTCTCTTGTTTCCT		Somites
	Auts2	Bl02104	BLAG01102806	Escriva-Bertrand lab	chromatin binding(GO:0003682);protein binding(GO:0005515)	neuron migration(GO:0001764);positive regulation of lamellipodium assembly(GO:0010592);actin cytoskeleton reorganization(GO:0031532);positive regulation of Rac protein signal transduction(GO:0035022);positive regulation of transcription by RNA polymerase II(GO:0045944);axon extension(GO:0048675);positive regulation of histone H3-K4 methylation(GO:0051571);dendrite extension(GO:0097484);positive r…	#N/A	1.829	#N/A	1.735	#N/A	-0.669	#N/A				CNS + mesendoderm
	Bambi	Bl06201	BLAG10000991	eblocks	frizzled binding(GO:0005109);type II transforming growth factor beta receptor binding(GO:0005114);protein binding(GO:0005515)	transforming growth factor beta receptor signaling pathway(GO:0007179);positive regulation of cell population proliferation(GO:0008284);regulation of cell shape(GO:0008360);positive regulation of epithelial to mesenchymal transition(GO:0010718);cell migration(GO:0016477);negative regulation of transforming growth factor beta receptor signaling pathway(GO:0030512);negative regulation of BMP signal…	2.997	2.029	#N/A	2.666	1.209	-1.557	0.802			ACGTCATTTAACATGACAGAACGGAGCTAATACCTAGTGTGGGATGGTGATTACGTGACCGGACAGCTGGTACTGTCTGCGAACAGAACAAGATGGCGCCTGCAAACCACACCAACATGGCGGCGCCCGTGTTCCCGAGGAAAAATAGAACAGGCTTGACATTCGTCAAACCTGTAACTATACCTATCCACAATATAGCGATTTCACAAGCAATAACAATATTGTATGTATATTTCGTTGACATTGTCAGGGCGGCCATCTTATGTACAATCTGCACTAGAACAATCACGCTTCAGTCGACAATCGGAATTATGTTAGTAATAATCGTCGATAAAAGAATCCAGGACGCACAGAGATAATATTGTATGTGTATATGGCTTTTTAATGCTGCCAAACAGT…	Endoderm + ventral epidermis
	Bmper	Bl07974	BLAG17000766	RT-PCR	#N/A	blood vessel development(GO:0001568);ureteric bud development(GO:0001657);blood vessel endothelial cell proliferation involved in sprouting angiogenesis(GO:0002043);regulation of endothelial cell migration(GO:0010594);negative regulation of BMP signaling pathway(GO:0030514);endothelial cell activation(GO:0042118);regulation of angiogenesis(GO:0045765);inner ear development(GO:0048839);regulation …	6.463	3.871	#N/A	4.503	2.33	-2.856	1.627	TCATCTCGGGATCTTCCGGT	ACCAAAGCTGTCTGATGGAGAA		Ventral epidermis and endoderm
	Brsk	Bl07724	BLAG03000836	eblocks	magnesium ion binding(GO:0000287);protein kinase activity(GO:0004672);protein serine/threonine kinase activity(GO:0004674);protein binding(GO:0005515);ATP binding(GO:0005524);protein kinase binding(GO:0019901);tau protein binding(GO:0048156);tau-protein kinase activity(GO:0050321);ATPase binding(GO:0051117);ATPase regulator activity(GO:0060590);protein serine kinase activity(GO:0106310);protein t…	G2/M transition of mitotic cell cycle(GO:0000086);protein phosphorylation(GO:0006468);exocytosis(GO:0006887);axonogenesis(GO:0007409);regulation of neuron projection development(GO:0010975);peptidyl-serine phosphorylation(GO:0018105);establishment of cell polarity(GO:0030010);neuron differentiation(GO:0030182);actin cytoskeleton reorganization(GO:0031532);intracellular signal transduction(GO:0035…	#N/A	#N/A	#N/A	#N/A	2.949	#N/A	4.559			GTCACGCAGTTTGTCGACGACACCCATGTCGTCCCCCTACCACAGCCCCAAGGTCACTCCCCAGCACACCCCACACCACACACCAAAGGGAAGTCCGCTccacacccctgtccacaccccacggaacctcacccccacgtccagccccacccccactcccCCGGGGAGCCCCGGGATGGGGGGCCAGGCCGAGTGGAAGAGGAGGTTAACCACGATAAAGAACAGCTTCCTGGGCTCCCCTCGCTTCCACAGGAGGAAGCTCCAAGTTCCAAGTGCAGAAGAGATGTCTCTGACGCCGGATAGCTCACCTGAGATGACGAAGAAGTCGTGGTTCAGCAGTCTGATTGGCTCGGACAAGGAGGAGACGATTTTCGTGGTCATCAAAGATCGACCAATCAG…	CNS + ESN
	Cdrl2	Bl12201	BLAG09000198	eblocks	protein binding(GO:0005515);identical protein binding(GO:0042802)	#N/A	-3.983	#N/A	#N/A	#N/A	2.064	#N/A	3.547			GGGTGTCGTTACTGACGGAGATCGACGCACAGTACCACGCCATGAAGCAGAAGTACGAAACCCTCCTGTCCAAACTGTTGCCCACTGAGTTGCAGCCGGATCACGAGCACTTACATGCCAACTCACCCTATCTGAGACGCAGACTCAAATCAGAAGCATCGGCCGTGGAGAGGTCTAAAAGCAGAGACCAACTCCACCTCTTGATTAGCAAGGCGGTACAGACGTCACAACCTGTGTCCAGAAAGACGTCAGACGAAAACGTTCCCACGGAAAGTAGCCCACCGGAATATAAGTCTTTATTTAAAGAAATTTTCATGACATTGAGAAAGAGTAAGTTTGAAGAGTCGTAGATTCAGTGTAATAACTGTGGACAGATTGGGACGTTGTCTGATAGAATCT…	CNS
	Cdx	Bl12756	BLAG06000695	Escriva-Bertrand lab	RNA polymerase II transcription regulatory region sequence-specific DNA binding(GO:0000977);RNA polymerase II cis-regulatory region sequence-specific DNA binding(GO:0000978);DNA-binding transcription factor activity, RNA polymerase II-specific(GO:0000981);DNA-binding transcription activator activity, RNA polymerase II-specific(GO:0001228);DNA-binding transcription factor activity(GO:0003700);prot…	negative regulation of transcription by RNA polymerase II(GO:0000122);blood vessel development(GO:0001568);regulation of transcription by RNA polymerase II(GO:0006357);embryo development(GO:0009790);animal organ morphogenesis(GO:0009887);anterior/posterior axis specification(GO:0009948);cell differentiation(GO:0030154);positive regulation of transcription by RNA polymerase II(GO:0045944);labyrint…	#N/A	2.38	#N/A	2.633	#N/A	#N/A	#N/A				CNS + mesendoderm + post ventral epidermis
Orthology I	Celf3/4/5/6	Bl10052	BLAG19000228	eblocks	RNA binding(GO:0003723);mRNA binding(GO:0003729);protein binding(GO:0005515);pre-mRNA binding(GO:0036002);7SK snRNA binding(GO:0097322)	regulation of alternative mRNA splicing, via spliceosome(GO:0000381);mRNA splice site selection(GO:0006376);mRNA processing(GO:0006397);spermatogenesis(GO:0007283);RNA splicing(GO:0008380);flagellated sperm motility(GO:0030317);nuclear body organization(GO:0030575);positive regulation of mRNA splicing, via spliceosome(GO:0048026);ncRNA transcription(GO:0098781)	#N/A	#N/A	#N/A	#N/A	2.434	#N/A	3.739			GCAGGCCGCCATTAACAACCTGCATGGGAGTCAGACCATGCCTGGAGCATCTTCTAGCATTGTAGTGAAGTTTGCAGACACCGACAAGGAGCGTCAGCTGCGTAAGATGCAGCAGATGGGGCTGAACCCCATGGCCATGTTCAACCCCATGGCTCTATCACAGTTCGGAGCCTACGGTGCATATGCACAGCAGCCGTCCTCCCTCCCCACACAGCTGATGCAGCAGCAGGCAGCCCTGATGGCCGCCGCCGCAGCCCAGGGGGGGTACATGAACCCGATGGCAGCGATCACTGCGGCTCACATGCAGCAGATGTCTGCCATGGCCAACATGAACGGCATCACCAACGGAGTCACACCTCCAGCCGGTAACCCTGCCACCATGAACGGAGTGGTTCCCAA…	CNS + ESN
	Chordin-like	Bl01343	BLAG14000509	RT-PCR	0	ossification(GO:0001503);eye development(GO:0001654);nervous system development(GO:0007399);cell differentiation(GO:0030154);BMP signaling pathway(GO:0030509);negative regulation of BMP signaling pathway(GO:0030514);sequestering of BMP from receptor via BMP binding(GO:0038098);post-translational protein modification(GO:0043687);cellular protein metabolic process(GO:0044267)	5.792	12.587	#N/A	12.21	6.017	#N/A	3.902	GCACCCGTTCTTACTTCCCA	CGTCGTCAGCCTCACAATCT		Mesendoderm + post ventral epidermis
	Cntn4	Bl15401	BLAG01001093	eblocks	#N/A	#N/A	#N/A	3.113	#N/A	3.139	#N/A	#N/A	#N/A			CCACCGTCACAGTGGAGGAACAGTATAGAACCTTGACCACAATAAATACGGACAACACCGGGGAGGAAAGGGCCGTGGACGTGGGCTCAGACACCGGAGGTGACGTAGGCACTAACATGGTTCTGGGGTCAAGTCAGTCCACTCTACCGGAAACGGAAGTCACCAGTGAACCTGAGCCAATCGTAGAACCTCATCCATTCCAAGCTCAGTCAGGCAGCATCATCCAGGTCAAACGAGGTCAACCTGTCATCATTGAGATCTTCGGAGATGCCGGAGACGTCCGTTGGCTGTACGAGGACACGCAGTTGCCGAACTCTGACCTGTACGAACAGACGAGCGACGGTGACGAGTTCCACTCCCTGTACATAAAGAACGTGACACGGGACAACCACGGCTGTT…	Mesendoderm + ESN
	Cntn5	Bl10751	BLAG01001085	eblocks	0	cell adhesion(GO:0007155);sensory perception of sound(GO:0007605);presynapse assembly(GO:0099054)	2.865	2.609	-1.805	2.349	#N/A	-2.168	#N/A			GACGGCTTTAAACACGAGCTGCGTATCGACAGCATGACTCCCGAACTGGGCGGGACCTACACTTGCGAGGGAACGACGCCAGGGGGCGGTGTTGCGTGTGACATCACCATCATCGTCATGACGGAGGAAGAGCTTCTGCTGTGAGAGACTTAGTAACCGGATAGAGATGCGACAAGAAAAGTCGTTTTATATGCTATGATAGTGGTAAACACAGATAACGTTACTCAATCCCTAGAGTTCTACTCAAGCCCTGGATGTTATGTTGCACACCAGCTATGTTGCCTTCTGTTGTCTTTAGTATCTTTTAAAAACAAATTCTATAGTATATTATGAAGAAACCTTATGCGCGGCTGGTTTTCTTAGGTCCATTGTATCCATGTAACTTAACAATATCCTTTC…	CNS + epidermis
	Csmd	Bl15828	BLAG04001350	eblocks	#N/A	#N/A	#N/A	3.125	2.93	4.053	#N/A	#N/A	1.969			GAGGAGCCCTGAACTGTCGGACGTGTACCGCCACCCTCACCAACGACTCGGACTGCAAGAACAACGCCTCGGCAGTCACGTCTACAACCTGTGCTCAAAACGAAACATACTGCTACGTGCTGGTGGCCACGGTCTTCACGGCTCGGTCCCACGTGGAGCGAGGCTGCGCCACCACATGCTCGGTCACCGACAACTGCAAGAACATCATCGGCACGGGCGACTGCTACCGCTGCTGCCAGGCAGACAACTGTAACACCATGACACCTGACTATGGAGGCGCCAGCGCCGTCCACGTGTCTCTCACCGTGCTGGTGGCTGCTGCTATCGGCACCATAGCGTCTATTCTGTGATAGGGAAACAAACAGTGAACAACGCCACGATATCTACCATAGCATCATT…	CNS + ESN
	Dcxr	Bl01816	BLAG09000434	eblocks	carbonyl reductase (NADPH) activity(GO:0004090);protein binding(GO:0005515);oxidoreductase activity(GO:0016491);oxidoreductase activity, acting on NAD(P)H, quinone or similar compound as acceptor(GO:0016655);identical protein binding(GO:0042802);L-xylulose reductase (NAD+) activity(GO:0044105);L-xylulose reductase (NADP+) activity(GO:0050038)	xylulose metabolic process(GO:0005997);glucose metabolic process(GO:0006006);NADP metabolic process(GO:0006739);glucuronate catabolic process to xylulose 5-phosphate(GO:0019640);D-xylose metabolic process(GO:0042732)	4.893	3.46	#N/A	4.223	1.241	-1.365	#N/A			ATTTGACGGGAAGAGGGCCCTCGTGACTGGTGCAGGGAAAGGTATCGGTCGTGGCCTGGCCAAGGCCCTGGTTAAGTGTGGCGCTGAAGTGTTTGCCCTCAGTAGGACAAAGGAAGACCTGGACAGTCTGGTACAAGAGTACCCAGGTATCCACCCTGTTCAGTGCGATCTTGCAGACCCAGAGGCCACAAAAGCAGCGGTGGAGTCTGTTGGCCCTATAGACCTCCTGGTCAACAATGCAGGGATCTCAATACTGGAGTCATTCCTGGATGTTACCTTGGATGTTTTTGACAAGGTCATGAACGTTAATGTGAGATCTGTCATGCAAGTTTCACAGATAGTTGCCAAAGGAATGGTGGAGAGGGGCACAGGAGGCTCTATTGTGAATGTGTCAAGTTT…	Mesendoderm
	DKK1	BL11331	BLAG15000677	RT-PCR	protein binding(GO:0005515);co-receptor binding(GO:0039706);receptor antagonist activity(GO:0048019)	multicellular organism development(GO:0007275);Wnt signaling pathway(GO:0016055);negative regulation of Wnt signaling pathway(GO:0030178);negative regulation of canonical Wnt signaling pathway(GO:0090090);positive regulation of canonical Wnt signaling pathway(GO:0090263);negative regulation of signaling receptor activity(GO:2000272)	#N/A	2.166	#N/A	2.912	#N/A	#N/A	#N/A	CGCCCGGTAGCTGTTATCAT	TGCCTGCTGCTAGAGAACAA		CNS + endoderm
Orthology I	Dlk	BL12876	BLAG04001791/BLAG04001792	eblocks	#N/A	#N/A	#N/A	#N/A	#N/A	#N/A	#N/A	#N/A	3.059			GCCACATCAACATCGACGACTGCGCGAGCCAGCCATGCCAAAATGGCGGCAGCTGCGGGGATGGAGTCAACGGGTTTCTCTGTACGTGCCCATCTGGCTTCAGCGGTAACCTGTGTCAGTCTGCGGACAACGTTCAGACACCCAAACCCATACAAACAGGAAGAACAGTCGTAAAGGCACAGAACACCACAACGGAGAAAATGTTACTGGTACACATCTACGAGAAGGAAAAGACAGTCGAGGTGTCCAAACACGCACTGAAAGTTGTGAAATTGATATCGTATTGCGTCTTGGGACTGACGATCCCCTGTGTCGGATTCATGGTGGTCATCTTGGTCAGGAGAGGAAGGAAAGGCTCGATACAACGGAGGGCTGATGACGTCAACAACATGAACAGAG…	CNS ?
Orthology I	Dll	Bl24552	BLAG04000614	Escriva-Bertrand lab	Notch binding(GO:0005112);calcium ion binding(GO:0005509);protein binding(GO:0005515);Tat protein binding(GO:0030957);scaffold protein binding(GO:0097110)	cell fate determination(GO:0001709);somitogenesis(GO:0001756);somite specification(GO:0001757);heart looping(GO:0001947);marginal zone B cell differentiation(GO:0002315);type B pancreatic cell development(GO:0003323);Notch signaling pathway(GO:0007219);multicellular organism development(GO:0007275);determination of left/right symmetry(GO:0007368);compartment pattern specification(GO:0007386);regu…	#N/A	1.76	1.22	2.349	#N/A	#N/A	#N/A				ESN + mesoderm
Orthology I	Dlx	BL02953	BLAG12000563	eblocks	RNA polymerase II cis-regulatory region sequence-specific DNA binding(GO:0000978);DNA-binding transcription factor activity, RNA polymerase II-specific(GO:0000981);DNA binding(GO:0003677);chromatin binding(GO:0003682);protein binding(GO:0005515);sequence-specific double-stranded DNA binding(GO:1990837)	negative regulation of transcription by RNA polymerase II(GO:0000122);regulation of transcription by RNA polymerase II(GO:0006357);embryo development(GO:0009790);proximal/distal pattern formation(GO:0009954);subpallium development(GO:0021544);hippocampus development(GO:0021766);forebrain neuron differentiation(GO:0021879);cerebral cortex GABAergic interneuron fate commitment(GO:0021893);cell diff…	#N/A	#N/A	#N/A	#N/A	#N/A	#N/A	-0.859			TCCACCACCCGGCGTCGGCACTCCCAACTCCTCCGCCCCGAACCCTGCTCAACAACAAGCCGGTCAGCCCGGCCACGTCAGCCCGCCCGGACCCACAGACCTCAGCGATCCACAAATGTCTCACGGCGGACAGCCCAACCTGCCGCCTCGGGCGCCGAGCCAGGGCCAGCCGCAGAACGCCATGATGACGCCGCCCGGGCAACAGCAACAACCCGTCATGACCAGCGCCGCACCAATGCCGACCTCCTCGCCTCCAGTATGGGACGTCAACAGTACCAAAGCCATGGCAAACTACATGAACTCTCACCACTACTCCCCCTCCCCGTGGCACTACCAGGAACCTATCCAGCAGTCCCAACAACTCCTAACATAAAGAGGCAACAACTGTATGTATTGCCG…	pan-epidermis
	Dmbx1	Bl21886	BLAG15000423	eblocks	RNA polymerase II transcription regulatory region sequence-specific DNA binding(GO:0000977);DNA-binding transcription factor activity, RNA polymerase II-specific(GO:0000981);DNA-binding transcription repressor activity, RNA polymerase II-specific(GO:0001227);DNA binding(GO:0003677);DNA-binding transcription factor activity(GO:0003700);identical protein binding(GO:0042802);sequence-specific DNA bi…	negative regulation of transcription by RNA polymerase II(GO:0000122);regulation of transcription by RNA polymerase II(GO:0006357);central nervous system development(GO:0007417);brain development(GO:0007420);adult feeding behavior(GO:0008343);adult locomotory behavior(GO:0008344);negative regulation of transcription, DNA-templated(GO:0045892);developmental growth(GO:0048589)	#N/A	#N/A	3.296	3.778	5.249	#N/A	4.7			CGCCGGGGTACAACTCTGCCTACTCTAACTCTCCCCTCAGTCTGCTACAACTCCAACAGCAGTTCCAACAGCACACCATGAACATCAACAACCTGAACAACCACATGTATCACCACCAGCCTCACATGCAGGTTCCGGGGCCATATGTCGGTATTGACCATCTCCAGCATCAGCAGCCGTCTTTTCACGCGGCCCCGCAACCAGCATGGTCCAGACCGCCCGTACTACCTCCATCAGTGCCTCCACCACCAGCAGTCAGCAAGGATATGCAAATCAACAGCATCGAGAGTCTGCGCATGCGTGCTAGGCAACACGCAGCGGCACTAGGGATCCATTATTCTGACATATAATGTCCCGTCGTGTGACGTCATTCATGACCTTTATCTTAAAACATCCGAA…	Mesendoderm
	Dmrta2	Bl07454	BLAG13000131	eblocks	RNA polymerase II cis-regulatory region sequence-specific DNA binding(GO:0000978);DNA-binding transcription factor activity, RNA polymerase II-specific(GO:0000981);metal ion binding(GO:0046872);sequence-specific double-stranded DNA binding(GO:1990837)	positive regulation of neuroblast proliferation(GO:0002052);regulation of transcription by RNA polymerase II(GO:0006357);sex differentiation(GO:0007548);cerebral cortex regionalization(GO:0021796);skeletal muscle cell differentiation(GO:0035914);neuron fate specification(GO:0048665);dopaminergic neuron differentiation(GO:0071542)	4.488	3.618	#N/A	4.04	2.994	#N/A	#N/A			TGCGGGCGGAGACGGTGGACAGATCAGGCCGCAGTCTCCAGTTGACCTGGCGGGAAAGGTACAGGAGGACCAGCACTCTGTCACAGAGACGAGGTCCACCACATCGTCCGAGTCCCCCTCGCCACCGCCCGACACTCAGCACAGCCAAACCCACAAGGACTCATCCGACACAAAGGACAAGACAGGCGCAGTCGGGATGGTCGACAACGTGTCAGATAATGGCGTCGTCATTTCAAATGTCCAAATGTCTGCTCTGGAAATGCTGGCCCGGGTCTTTCCCACACAGAGCCAACAGACACTGCAGTTGGTTTTGACCGGCTGTGGCGGAGACGTGGTTAAGGCCATAGAGCAGGTGTTAGCGCGACAGAACGCGCCACTCAACACGTCAGCAAACCACAC…	Mesoderm
Orthology I	Ebf	BL02659	BLAG03002176	Escriva-Bertrand lab	#N/A	#N/A	#N/A	#N/A	#N/A	#N/A	#N/A	#N/A	0.695302				CNS + ESN
Orthology I	Elavl	Bl11117	BLAG13000238	Escriva-Bertrand lab	RNA binding(GO:0003723);mRNA 3'-UTR binding(GO:0003730);protein binding(GO:0005515);poly(A) binding(GO:0008143);mRNA 3'-UTR AU-rich region binding(GO:0035925);translation regulator activity(GO:0045182);pre-mRNA intronic pyrimidine-rich binding(GO:0097158)	RNA processing(GO:0006396);mRNA processing(GO:0006397);aging(GO:0007568);locomotory behavior(GO:0007626);associative learning(GO:0008306);RNA splicing(GO:0008380);cerebral cortex neuron differentiation(GO:0021895);regeneration(GO:0031099);response to endoplasmic reticulum stress(GO:0034976);response to cocaine(GO:0042220);regulation of mRNA stability(GO:0043488);dendrite morphogenesis(GO:0048813)…	#N/A	#N/A	#N/A	#N/A	1.3	#N/A	2.735				CNS + ESN
Orthology I	Esrr	BL08547	BLAG90000618	eblocks	RNA polymerase II cis-regulatory region sequence-specific DNA binding(GO:0000978);DNA-binding transcription factor activity, RNA polymerase II-specific(GO:0000981);DNA-binding transcription factor activity(GO:0003700);steroid hormone receptor activity(GO:0003707);nuclear receptor activity(GO:0004879);steroid binding(GO:0005496);protein binding(GO:0005515);zinc ion binding(GO:0008270);protein doma…	regulation of transcription, DNA-templated(GO:0006355);regulation of transcription by RNA polymerase II(GO:0006357);transcription initiation from RNA polymerase II promoter(GO:0006367);mitochondrion organization(GO:0007005);regulation of ossification(GO:0030278);intracellular receptor signaling pathway(GO:0030522);response to estradiol(GO:0032355);regulation of cell population proliferation(GO:00…	#N/A	#N/A	#N/A	-1.23	#N/A	#N/A	#N/A			GGAGATCCTCATCCTGGGCCTGGCCTTCCGCTCGCTGCACTACGACTCCCGCCTGGTGTTCGCAGAGGACTACATCATTGACGAGGAGCAGTCCCGGGTGGCAGGGCTGGAGGAGCTCAGCAGGCACATTCTGCGGCTGGTGGGCAGGCTGAAGGCCCTGGGAGTGGAGAAGGAGGAGTTTGTGGTGCTGAAGGCCATGGCACTCCTCAACTCAGATTCTGTGTATGTTGAGGACCATGAGGCAGTACAGAAGTTACAGGATGTCCTCCATGATGCTCTCCAGGACCATGATCTTAACGCGCATCCTTCTGACTCCCGCCGCATCGGTAAGATCCTCATGATGCTACCGCTACTCAGGGAAGTCGCCACCAAAGCCGTGCAACACTTCTACACCATCAA…	ESN + CNS
	Follistatin	Bl00960	BLAG02001712	Escriva-Bertrand lab	protein binding(GO:0005515);activin receptor antagonist activity(GO:0038102);heparan sulfate proteoglycan binding(GO:0043395);activin binding(GO:0048185)	negative regulation of transcription by RNA polymerase II(GO:0000122);skeletal system development(GO:0001501);hematopoietic progenitor cell differentiation(GO:0002244);multicellular organism development(GO:0007275);gamete generation(GO:0007276);pattern specification process(GO:0007389);female gonad development(GO:0008585);cell differentiation(GO:0030154);BMP signaling pathway(GO:0030509);regulati…	#N/A	6.548	#N/A	6.503	#N/A	#N/A	#N/A				Mesendoderm
	Frizzled9/10	Bl23542	BLAG01000897	Escriva-Bertrand lab	G protein-coupled receptor activity(GO:0004930);Wnt-protein binding(GO:0017147);protein homodimerization activity(GO:0042803);Wnt-activated receptor activity(GO:0042813);protein heterodimerization activity(GO:0046982)	ossification(GO:0001503);release of cytochrome c from mitochondria(GO:0001836);G protein-coupled receptor signaling pathway(GO:0007186);nervous system development(GO:0007399);neuroblast proliferation(GO:0007405);learning or memory(GO:0007611);B cell differentiation(GO:0030183);positive regulation of bone mineralization(GO:0030501);non-canonical Wnt signaling pathway(GO:0035567);positive regulatio…	#N/A	2.356	#N/A	2.485	#N/A	#N/A	#N/A				CNS + mesendoderm
	Gata1/2/3	Bl18478	BLAG05000590	eblocks	RNA polymerase II cis-regulatory region sequence-specific DNA binding(GO:0000978);DNA-binding transcription factor activity, RNA polymerase II-specific(GO:0000981);DNA-binding transcription activator activity, RNA polymerase II-specific(GO:0001228);chromatin binding(GO:0003682);DNA-binding transcription factor activity(GO:0003700);protein binding(GO:0005515);transcription factor binding(GO:000813…	urogenital system development(GO:0001655);cell fate determination(GO:0001709);neuron migration(GO:0001764);embryonic placenta development(GO:0001892);regulation of transcription by RNA polymerase II(GO:0006357);phagocytosis(GO:0006909);positive regulation of cytosolic calcium ion concentration(GO:0007204);blood coagulation(GO:0007596);positive regulation of gene expression(GO:0010628);negative re…	2.331	#N/A	#N/A	#N/A	#N/A	-1.644	#N/A			ACAAGCTGCACGCGGTGAACAGACCCCTGACCATGAAGAAGGACGGCATCCAGACACGTAACAGGAAAGTGTCCAACAAGTCCAAGAAGAAGGGGAAGCAGGACGAGCTGAACCTCATGAAGTCGGACGACAAGCTGACGGCCTTCACCTCCATGCCGGTAAACTCCCCGCCCTTCTCCGACTGCGGCGCCAGTCTGAGCGCGACCATGCCCCACATGAGCTACGTGCCCTCCAACTACACCAACCACCACATGATGTCCCACCCCTCGCACATGCACCCCAGCTCCGGACTGTCCCTGGGCCACCACCCCCTCCACACGTCCTCCAGTATAGTGGGTGCACTGGCGTAAGGGGCGCGCGCTCTCCTACATATACCTCATCCCTGCAGTGAAAAACTAA…	Ventral epidermis + mesendoderm
	Gata4/5/6	Bl08554	BLAG16101155	eblocks	transcription regulatory region sequence-specific DNA binding(GO:0000976);RNA polymerase II transcription regulatory region sequence-specific DNA binding(GO:0000977);RNA polymerase II cis-regulatory region sequence-specific DNA binding(GO:0000978);DNA-binding transcription factor activity, RNA polymerase II-specific(GO:0000981);RNA polymerase II transcription factor binding(GO:0001085);DNA-bindin…	heart looping(GO:0001947);aortic valve morphogenesis(GO:0003180);atrioventricular valve formation(GO:0003190);endocardial cushion development(GO:0003197);cardiac ventricle morphogenesis(GO:0003208);cardiac right ventricle morphogenesis(GO:0003215);ventricular septum development(GO:0003281);atrial septum primum morphogenesis(GO:0003289);atrial septum secundum morphogenesis(GO:0003290);regulation o…	6.112	1.446	#N/A	1.84	1.872	-1.373	1.672			GGCAAGACTGATCACAAAAACCACCCACATCAGAACTGACCAGCCTGCCAGTCAGAACCACCCCGAGCACAACTGACCAGCAGAAACCACCGTCACCACAAGCTGAACCGGACAGCCAGCCACAACCGAAGAGCCAGGCCTGTGCTAATACTGGATAAACACTACCGGCTAATTCTGCTTCTGGAGGAGACACACCCTACAGAAATGAACCCAAGTCTCAGATGGGAGATTCTCCACAGAAAACTGGGAGAGGCTGACCGCTCGATGCACTCTGGACAATCATATGGAGACATGTTTAATCACAGATGGAGACATGTTTAATGACTTGAGTCTGTGAGAGGGGACTGCCCGATTATGTGCCAAAATGTTGCTTCTCACGTTGTCATGACGACTGCTGTC…	Ventral epidermis + mesendoderm
	Gbx	Bl21529	BLAG12000067	Escriva-Bertrand lab	RNA polymerase II transcription regulatory region sequence-specific DNA binding(GO:0000977);DNA-binding transcription factor activity, RNA polymerase II-specific(GO:0000981)	regulation of transcription by RNA polymerase II(GO:0006357);adult walking behavior(GO:0007628);proprioception(GO:0019230);spinal cord motor neuron differentiation(GO:0021522);neuron fate commitment(GO:0048663);regulation of nervous system development(GO:0051960);sensory neuron axon guidance(GO:0097374)	#N/A	1.526	#N/A	1.727	#N/A	#N/A	#N/A				CNS + epidermis + endoderm
	Glra1	Bl21439	BLAG11000346	eblocks	#N/A	#N/A	#N/A	7.332	#N/A	#N/A	#N/A	#N/A	#N/A			ACATCCGGGCTATCGACGTCTGGATGCTGACGTGTAAGCTGTTCGTCATCCTGGCCCTGTTGGAGTACGCCTTCGTCAACTTCGCTGACTCGACTCAGAAGAAAAAGGGAGAACAAACGCCTGATGTCGATGTAGAGCAGCAGACAGGGAAGGATCCGGGACCAGACCTGTATGACTGTGAAGAAAACGGGAAGATTAAGAAGAAGTCCATGAAGGAAAAGTTCTCCGTCCTGACGCTGACTGTAGAGAAGCTTCCTCGTAGCGTTGACCATGTGTCACGTGTGCTGTTCCCTGTCGCCTTTTCGGTCTTTGTTTGCGCGTACTTCAGTTCGTACATTTTAACTGAATAGTAAGCATCACCTATCGCATCGAGTTAGACGGTGCAATGCTAATCACGGT…	Mesoderm + (ESN?)
	Grainyhead	BL22412	BLAG02000617	Escriva-Bertrand lab	transcription regulatory region sequence-specific DNA binding(GO:0000976);RNA polymerase II cis-regulatory region sequence-specific DNA binding(GO:0000978);DNA-binding transcription factor activity, RNA polymerase II-specific(GO:0000981);DNA-binding transcription activator activity, RNA polymerase II-specific(GO:0001228);protein binding(GO:0005515);chromatin DNA binding(GO:0031490);protein homodi…	desmosome organization(GO:0002934);regulation of transcription by RNA polymerase II(GO:0006357);epidermis development(GO:0008544);regulation of lipid metabolic process(GO:0019216);regulation of metabolic process(GO:0019222);regulation of keratinocyte differentiation(GO:0045616);positive regulation of transcription by RNA polymerase II(GO:0045944);establishment of skin barrier(GO:0061436)	#N/A	1.798	#N/A	1.913	#N/A	#N/A	-0.782				Lateral epidermis
	Gremlin	Bl05031	BLAG04000087	Escriva-Bertrand lab	cytokine activity(GO:0005125);heparin binding(GO:0008201);BMP binding(GO:0036122);receptor ligand activity(GO:0048018)	animal organ morphogenesis(GO:0009887);embryonic body morphogenesis(GO:0010172);cytokine-mediated signaling pathway(GO:0019221);BMP signaling pathway(GO:0030509);sequestering of BMP from receptor via BMP binding(GO:0038098);regulation of cytokine activity(GO:0060300)	6.166	5.919	#N/A	7.211	#N/A	#N/A	3.426				CNS + ESN
Orthology II	hairyB	Bl12433	BLAG11000891	eblocks	#N/A	#N/A	-2.616	-2.779	#N/A	-4.68	-2.478	#N/A	-5.549			AAGTTGTGTAAATATATTCCGAAGATATTTTTGGCATGGTCTGTATATATAGCTTGATCTACTTTGTTGTCAGATATCAAACGATATCGTCTGCATTTCGATATTGTGAGAAGAACTATTGTTTCACTACTTGTATTTTGAGAATTAAAATGAGAAAGATTTCTGGAAAGTCAAAAGTGTGTGTGAGTGTGTCGTTTTCTCAAGGCATTTTCATGGGCTATTAGTAATTGAGTAACAAACTTGTGAATGACTTATCAAATCATTTGGCATTATTCCAAATCGTTCCTAGTAGTACTTTGAAGAACAGTCTGTTAACCTGTTAAGGTGTGCCCTCATTTCATTGGTTCCTCTCGAGGCTGACGTAAACTTAATCAGAATGACCGTCATGTCTGTGTCTAG…	CNS
Orthology II	hairyC	Bl19011	BLAG11000889	eblocks	#N/A	#N/A	-2.634	-3.583	#N/A	-4.657	-3.868	#N/A	-6.423			GCGTTCCCAGGCGGTCAGGTACCCAGCCACGTCATCCCAGTCTACGCTCCCAACACGCCACAAAACTACGGACTTGTTGCTGTGCACTCGCCCAACGGAGTCACTGTCAAATCCGAGCCTATTTCCAACTCGGTAAACGGACTTACTACCACCGTATCGCCACAGAAGATCGCCGCGTTCGAGACCGCACACAGCCCCGCCACCATGTCAGCCCGTGCTCCCCTTCCCATCGAGTCCGAGAAGATGTGGAGGCCGTGGTGAAAATCATCATAACTCATGGACATTTAAAACTTCTGACGCTGGACGTTATGCAGTGTAAATGTTTTTCAATTGTGTGTGCTCGACTTCACTGCTTACGACGCCTATGATTGTATGTAAATAATTGTTCAAAAGAAAAGA…	CNS + mesendoderm
Orthology II	hairyD	Bl09719	BLAG11000885	eblocks	#N/A	#N/A	-2.401	#N/A	#N/A	-4.883	-1.609	#N/A	-4.115			AGGTGAAACAACGTCTGATCAACCACCTGGCGACCCACCAGCCCGCTACCAACGTCATGACGTCCGGGGTGTACGCAGGGGTTCACCCGTCGGCATTCCCGCACGTCCAGCCCGTGCAAGTGCAGGTGCCAGCCTCGGCGTCAGTTCCCATGCAGAGGGTGCAGCTGTCCCCGGCTCAGGGTGCGTACCCCCAGGCCATCCAGACGACCATGTACGGCGGGATCCCCGTGGTGCCCGGCCACTTCGTCGGCGGAGAGCCGGTGGCGGTGCTCCTACCCAGCGGGCAGACCATCGTCCAAACCAACGGACAACAGCAACAAGTTGTTCCCGTGCAGTACACCAATACAGCCGTCGTGTCAGCCGCGCAACCGCAAGGACTTTCCTCTCTCTCGCAAACCA…	CNS + epidermis + mesendoderm
Orthology II	hairyE	Bl03213	BLAG11000252	RT-PCR	RNA polymerase II cis-regulatory region sequence-specific DNA binding(GO:0000978);DNA-binding transcription factor activity, RNA polymerase II-specific(GO:0000981);RNA polymerase II transcription factor binding(GO:0001085);DNA-binding transcription repressor activity, RNA polymerase II-specific(GO:0001227);DNA binding(GO:0003677);protein binding(GO:0005515);transcription factor binding(GO:0008134…	negative regulation of transcription by RNA polymerase II(GO:0000122);liver development(GO:0001889);embryonic heart tube morphogenesis(GO:0003143);outflow tract morphogenesis(GO:0003151);regulation of secondary heart field cardioblast proliferation(GO:0003266);ventricular septum development(GO:0003281);regulation of transcription by RNA polymerase II(GO:0006357);cell adhesion(GO:0007155);Notch si…	4.16	5.615	#N/A	6.164	3.474	-5.039	2.892	CGTCGAACCATCGGTGACTT	ACATGTTGCACACACAAAAAGC		ventral epidermis + ESN
Orthology II	hairyG	Bl02294	BLAG11000525	eblocks	#N/A	#N/A	-0.924	#N/A	#N/A	-1.624	#N/A	-1.743	-1.252			CCAATCAAGGACGAGAATGAATCAATCGCGGTGATTGCGACCAATGGGAGAGGGCGGCACAGATTGGACCACTTGTTGTGATTGGCTGAGAGTGTAGGTATGCATTGTCGGGACAGGGGAACAAAAGGAACAAACAAAGCAACAGGTATAAATGGCGGACGGTCAGCCCTGACTCTACACTCGTCACTCTGAAGCCCTCTCAGAGACTACGCCAAACTTTGCTCCAGCTTTCAACCACAACAAGCGGAAAACCACCGTCAGCATGCCTGTCGAGAAAGTTATTGGAAACTCTGCCCCTCACCAAGGCCGTAAGTCGTCCAAGCCGCTTATGGAGAAGCGCCGCCGAGCCAGAATCAACAGCAGTCTGAACGAGCTGAAGAATCTCATCTTGGGGACTGT…	CNS + ESN
	HMG20A	BL07000	BLAG19000699	RT-PCR	#N/A	#N/A	#N/A	2.033	#N/A	1.816	#N/A	#N/A	#N/A	TTCCTGAACGAGAGGCGAGA	TGGTCCATGGGAATGACAAAGT		No expression
	Hmx3	Bl00743	BLAG03001019	eblocks	RNA polymerase II transcription regulatory region sequence-specific DNA binding(GO:0000977);DNA-binding transcription factor activity, RNA polymerase II-specific(GO:0000981)	regulation of transcription by RNA polymerase II(GO:0006357);brain development(GO:0007420);embryo implantation(GO:0007566);cell differentiation(GO:0030154);inner ear morphogenesis(GO:0042472);neuromuscular process controlling balance(GO:0050885);maternal process involved in female pregnancy(GO:0060135)	2.998	#N/A	#N/A	#N/A	2.061	#N/A	2.295			ATGGCGAAAACCCGCCCTTATCCCATGCCACCGTCCTACCATACCCCCACCCCGTCCCCCACTACAGCCCCTCTCTGGCGGCCCAGTTCCCCGCGCTCAGGCCACCTATGCCGAGCTTAGTATGATACGGACTCATCCAAGCCCTGTGAATAGCCGTTGTACATGTCCATCAGATTTCTATATGAAAACCTGATCAGATTTTCTGTGTATCTGGATACCGtatacatatataaatatatatatatatTCTCTAGTGTGTGCAATATGTTTAGAATTCTTAGTTTTGTAATTTACGTGTTTGTTTTGCTGAGAAAATCGTGTCAAGTTTGTGCCGTTTTTCCTCGGGAAAATGTTAACGTTCCCCAAGCCAGCCCCGTATGTAGTGACTCAATTGAGAAT…	CNS + epidermis
	Hopx	Bl41687	BLAG03001313	eblocks	DNA-binding transcription factor activity, RNA polymerase II-specific(GO:0000981);DNA binding(GO:0003677);protein binding(GO:0005515)	trophectodermal cell differentiation(GO:0001829);regulation of transcription by RNA polymerase II(GO:0006357);negative regulation of cell differentiation(GO:0045596);chaperone-mediated protein complex assembly(GO:0051131)	#N/A	#N/A	#N/A	#N/A	2.292	#N/A	3.085			GTGACGGTGTATATCACGCAGGTGTGCCCCGTACCCACCATACCTCCAGAACGGTTCGCGTGCCACCGTGCGGTCGGCGGAACATGTCGTCTTCATCGAGAAGCCCCACGCTCATCACCGCCAGGCTCTCCCCGCCGGGACAAATGTCCCGAATCAGCGACGACCAGGAGAGGATCCTGGAGTACAACTTCGGCCACCTGACGAAGACTCCCGACGGAATCACGCTGGAGATCATCGCCGCGGAGTCGGGACTGTCCGTGGAGGAAACGGCGAAATGGTTCCAAAATCGGTATGCCTTGTGGAGACAGAAAGAAGGCCTTCCGCCCAACAGTGGAAGGGTAACCGACTAACAGCGAACGTACAGAACTCACCACTGCCAGCGAGCGACAACGACAACGT…	CNS + ESN
	Hpgds	Bl14290	BLAG15000825	eblocks	#N/A	#N/A	#N/A	-3.687	#N/A	#N/A	#N/A	6.751	6.518			AGGCGCAGGCTGATATGTTTGTGGACGAGATAAGTGAGCTTCTGCCGAAGATGGCCGGCCTGTTCTTCGAAAAGGACGAGGCTGCGAAGGCGGAGAAGCAGAAGGAAGTTGAAGAGTTGATCGTGAAGACATACACCATTCTGGAGAAGCTAAGCGGCTCCGCAGGGTATCTGGTCGGGAACAGGCTGCTCTGGTGCGACCTGATTTTCTTCAACATCGCCTCCAACGTCGAGAACCTCAAACCTGGGACCGTGCAGAACTACCCCAAACTGGCCAAGTCGTATGAAAATGTCAAGCTCAACTCCCGCATAGCAGCGTACCTCGCCAAACGAAAGGAAACCCCCTTCTAGTTGGAAACGAAAAGAAAACAAAGGAAATGTGTCGTTATGTGGCAATATG…	Epidermis
	Insm	Bl07935	BLAG04000958	Escriva-Bertrand lab	RNA polymerase II cis-regulatory region sequence-specific DNA binding(GO:0000978);DNA-binding transcription repressor activity, RNA polymerase II-specific(GO:0001227);DNA-binding transcription factor activity(GO:0003700);cyclin binding(GO:0030332);chromatin DNA binding(GO:0031490);histone deacetylase binding(GO:0042826);metal ion binding(GO:0046872)	negative regulation of transcription by RNA polymerase II(GO:0000122);negative regulation of protein phosphorylation(GO:0001933);type B pancreatic cell differentiation(GO:0003309);pancreatic A cell differentiation(GO:0003310);type B pancreatic cell development(GO:0003323);noradrenergic neuron development(GO:0003358);cell cycle(GO:0007049);negative regulation of cell population proliferation(GO:00…	4.348	3.562	#N/A	4.259	2.006	#N/A	3.281				CNS + ESN
Orthology I	Irx.a	Bl95663	BLAG90000374	eblocks	RNA polymerase II cis-regulatory region sequence-specific DNA binding(GO:0000978);DNA-binding transcription factor activity, RNA polymerase II-specific(GO:0000981);DNA binding(GO:0003677);protein binding(GO:0005515)	regulation of transcription, DNA-templated(GO:0006355);regulation of transcription by RNA polymerase II(GO:0006357);heart development(GO:0007507);neuron differentiation(GO:0030182);cell development(GO:0048468);establishment of animal organ orientation(GO:0048561)	3.028	#N/A	#N/A	#N/A	1.808	#N/A	1.559			GTACGACCCGGCCACGCTAGCCGCCGGCGCACAGTACCCATACGGCAGCTATGGCGCTATGGACGGAACAAGACGAAAGAACGCCACCCGAGACGCCACCAGCACCCTCAAGGCCTGGCTCAATGAACACAGGAAGAACCCGTACCCCACCAAGGGCGAGAAGATCATGCTCGCAATCATCACCAAAATGACTCTAACTCAGGTGTCCACATGGTTCGCGAACGCCAGGAGGAGACTCAAGAAGGAAAACAAAATGACCTGGTCGCCAAGAAACAGGTGTGGAGACGAGAGGAGGGAAGATGGGAGCGACAACGAAGACGACGATGATGATGAAGACAGAAAAGATCGCGAGGGAAACAGTGACGACGACAATCACGGAGGGCTGGAGGGAGACAGAGA…	CNS + mesendoderm
Orthology I	Irx.b	Bl95664	BLAG90000865	RT-PCR	#N/A	#N/A	2.041	1.137	#N/A	1.814	2.037	#N/A	1.934	ATGTCCAGCCACGCCG	CTGGACGATAGACTGGTCAGC		Ventral epidermis + CNS + endoderm
Orthology I	Irx.c	Bl07471	BLAG07000983	eblocks	RNA polymerase II cis-regulatory region sequence-specific DNA binding(GO:0000978);DNA-binding transcription factor activity, RNA polymerase II-specific(GO:0000981);DNA-binding transcription activator activity, RNA polymerase II-specific(GO:0001228);protein binding(GO:0005515)	regulation of transcription by RNA polymerase II(GO:0006357);neuron differentiation(GO:0030182);positive regulation of transcription, DNA-templated(GO:0045893);positive regulation of transcription by RNA polymerase II(GO:0045944);cell development(GO:0048468)	4.57	#N/A	-1.767	1.506	2.45	#N/A	2.381			CCTACAGCGAGGGCCATCCTACCGCGTTCAAACCCGTACAAAAGAGGAGTAATGCACCAGAGGACCAGTCCCAGCCCCGAGAGTTTGACGCCGCCGTAGCTCTCACCAATCTGTCTTCAAGATAGCGCCCGTGGGGATCGAACCCGTGTTCTCAAGTACCGCGCGCTCGTCCTGTCCTCGCCCGGCTCCTGTTATATGGGAGGGGAGATAAGTCGTTTTACAACGCTTTCAGACAAACAAAGACATTGTCGGATCTTCATCGTATCACAAATTCATTACACCTCTGCTTCCGTGTGATAAGTGTATCTGTATATTTATTTCGCCAGACATTAGGACGTTTGGTGCAACTGTGGCTGAAACACGTGCCATCAAATGGAAATGTGATTCCATTTTCTCATT…	CNS + endoderm
Orthology I	Isl	Bl14099	BLAG02001562	Escriva-Bertrand lab	RNA polymerase II cis-regulatory region sequence-specific DNA binding(GO:0000978);DNA-binding transcription factor activity, RNA polymerase II-specific(GO:0000981);cis-regulatory region sequence-specific DNA binding(GO:0000987);RNA polymerase II activating transcription factor binding(GO:0001102);DNA-binding transcription activator activity, RNA polymerase II-specific(GO:0001228);DNA binding(GO:0…	negative regulation of transcription by RNA polymerase II(GO:0000122);neural crest cell migration(GO:0001755);secondary heart field specification(GO:0003139);outflow tract septum morphogenesis(GO:0003148);outflow tract morphogenesis(GO:0003151);endocardial cushion morphogenesis(GO:0003203);cardiac right ventricle morphogenesis(GO:0003215);regulation of secondary heart field cardioblast proliferat…	#N/A	#N/A	#N/A	#N/A	1.005	-1.182	2.085				ESN + endoderm
	Jagged	Bl08083	BLAG04002090	Escriva-Bertrand lab	#N/A	#N/A	1.23	2.016	#N/A	1.758	1.407	-1.707	1.079				Ventral epidermis + endoderm
	Kinesin-like	Bl95944	BLAG08000804	eblocks	#N/A	#N/A	3.22	4.1	2.016	4.88	#N/A	#N/A	#N/A			ACCCCTTCAAGATCCTCAAGGAGTATAACATTGACTGTGTGGCAGCAGCCCAGGACAAATGTCTCATGGACAACATCTTCAAGATTGAAGATCTGAGAGGCCGATTGGAGCACAGACTGAGAACAGAATGCTGTGGGAGGGCAGTACGGCTGAAGAACATGTTGCCTGGCACCATCACCCAGTGCAACTGTCCTGATTGTGGGCACGAGTGGCAGTACTCCTGGTGCAGTCATGAGCTTGTTGATTGGGAGACTCGCCCTCGCAACCACTGTGGCATCTGTCGCAGGTGTGGGGACTACAGGGATGCTCATTGTCAGAAATGCAACAAGTGCTACTTTGCCGGCATGTCTGGTTTCGAGTGCCCATGCCAGGATCGGCGACCAAATCCAGAGGGAGACC…	CNS + mesendoderm
Orthology I	Klf1/2/4/17	Bl10707	BLAG13000172	Escriva-Bertrand lab	RNA polymerase II cis-regulatory region sequence-specific DNA binding(GO:0000978);DNA-binding transcription factor activity, RNA polymerase II-specific(GO:0000981);DNA binding(GO:0003677);DNA-binding transcription factor activity(GO:0003700);protein binding(GO:0005515);metal ion binding(GO:0046872);sequence-specific double-stranded DNA binding(GO:1990837)	negative regulation of transcription by RNA polymerase II(GO:0000122);cell morphogenesis(GO:0000902);in utero embryonic development(GO:0001701);regulation of transcription by RNA polymerase II(GO:0006357);negative regulation of interleukin-6 production(GO:0032715);multicellular organism growth(GO:0035264);positive regulation of transcription from RNA polymerase II promoter in response to stress(G…	#N/A	#N/A	#N/A	#N/A	-2.189	#N/A	-2.05				Epidermis
	Lbx1/2	Bl01814	BLAG09000433	RT-PCR	DNA-binding transcription factor activity, RNA polymerase II-specific(GO:0000981);protein binding(GO:0005515);sequence-specific double-stranded DNA binding(GO:1990837)	heart looping(GO:0001947);regulation of transcription by RNA polymerase II(GO:0006357);muscle organ development(GO:0007517);negative regulation of cell population proliferation(GO:0008285);anatomical structure morphogenesis(GO:0009653);spinal cord motor neuron differentiation(GO:0021522);negative regulation of neuron differentiation(GO:0045665);neuron fate determination(GO:0048664)	6.832	4.09	#N/A	5.175	3.885	-3.511	3.147	CTCCTCCGACGAAGCATCAC	AACAAACGCACAGCACAACA		ventral epidermis
	Lhx3	Bl17252	BLAG08000070	Escriva-Bertrand lab	RNA polymerase II transcription regulatory region sequence-specific DNA binding(GO:0000977);RNA polymerase II cis-regulatory region sequence-specific DNA binding(GO:0000978);DNA-binding transcription factor activity, RNA polymerase II-specific(GO:0000981);RNA polymerase II transcription factor binding(GO:0001085);DNA-binding transcription activator activity, RNA polymerase II-specific(GO:0001228)…	placenta development(GO:0001890);regulation of transcription by RNA polymerase II(GO:0006357);motor neuron axon guidance(GO:0008045);animal organ morphogenesis(GO:0009887);spinal cord motor neuron cell fate specification(GO:0021520);ventral spinal cord interneuron specification(GO:0021521);medial motor column neuron differentiation(GO:0021526);spinal cord association neuron differentiation(GO:002…	#N/A	4.4	3.888	4.502	#N/A	2.802	#N/A				CNS + mesoderm
	Mmp21	Bl04943	BLAG03001352	eblocks	metalloendopeptidase activity(GO:0004222);zinc ion binding(GO:0008270)	hematopoietic progenitor cell differentiation(GO:0002244);proteolysis(GO:0006508);determination of left/right symmetry(GO:0007368);extracellular matrix organization(GO:0030198);collagen catabolic process(GO:0030574);coronary vasculature development(GO:0060976);determination of heart left/right asymmetry(GO:0061371)	#N/A	2.648	#N/A	2.229	#N/A	#N/A	#N/A			TTGCATTTGGCAGGGACCGATCGAACGGTGCAGGGCCGAACGGGAGACACTTGCACTTGGGCTGCTCTCACGAGTTCCAGGGCCAAGAATTCGCGCATGCCTTCTCGAGTCAGATTGCAAGTGTGCACCTGAACGACGACGTCTACTTCACCGTTGACGGCCTACAAGGGATCAGCCTGCTTAGGGTCGCCGTGCACGAGATCGCCCATGCCCTGGGTCTGGTCCACCAGACCAGTCCACCTAACTCCGTCATGCTGGCCAACTATCCCACTGATAGCCCCAACTTCGAGATCGGAGTTGAAGACAGGAGGGCGATTCAGAATCTGGGATATGGTAGGTACTGGGATTGAAATAGCCCGTTCTTGCTGTGATCGTTTATATCATGAATATTGGGAAGGA…	endoderm + CNS
	Mmp24	Bl20198	BLAG12000725	eblocks	#N/A	#N/A	#N/A	8.222	#N/A	#N/A	#N/A	#N/A	#N/A			ATGACGGTTATCCCCGCCCCATTTCCGTGTGGAAGGGCGTGCCCAACCATGTAGACGCCGCAACACAGTACATTGATGATGACAGCGTCTATTTCTTCAAAGGGCGGCGGTACTACAAGTACAGTGAGAAAGCGCTCCTGGTCCTTCCTGAGTACCCAAGATACACCGCGGAATATTGGATGGACTGTCCGCCGCAGTCCCCGGATGAAGAAGATGATGATGACGACATCTACATCCCGCTCCGACCTCAGCCAACCCGGTTATACTATCGGTCGGCGGGGTCCCACCCCTTACCATTAATGGCCCTCATGTGTTTAACTGTTATCTTAGCATCTATATCTTCGAAATAACATTAGAACGACAAATTATATAGATGATCCTGCTGACAGAAAATTGTAG…	endoderm
Orthology I	Msx	BL24026	BLAG03001048	Escriva-Bertrand lab	RNA polymerase II transcription regulatory region sequence-specific DNA binding(GO:0000977);DNA-binding transcription factor activity, RNA polymerase II-specific(GO:0000981);cis-regulatory region sequence-specific DNA binding(GO:0000987);DNA-binding transcription repressor activity, RNA polymerase II-specific(GO:0001227);DNA-binding transcription activator activity, RNA polymerase II-specific(GO:…	negative regulation of transcription by RNA polymerase II(GO:0000122);cell morphogenesis(GO:0000902);in utero embryonic development(GO:0001701);epithelial to mesenchymal transition involved in endocardial cushion formation(GO:0003198);regulation of transcription by RNA polymerase II(GO:0006357);muscle organ development(GO:0007517);negative regulation of cell population proliferation(GO:0008285);a…	#N/A	#N/A	#N/A	#N/A	#N/A	#N/A	#N/A				CNS + ventral epidermis
Orthology I	Msx/Rax	Bl17549	BLAG04001902	eblocks	#N/A	#N/A	#N/A	#N/A	#N/A	#N/A	#N/A	#N/A	-2.693			GGAGAAATCCCCGGTCTCTCCTCCCGCAAGAGCCGCTAGTAGTAGCACAAACTCCTCGACGCCAATCATCAACTTCTCAATCGACGGGATCCTCGGACTGCGTGGCCGCGAGGAGAGCAGGGTGCCCGCCGGCGGGGAGGCCTCAGACGAGGCCCCGAAAACCTCCGACGCGGAAATAACCAGTCTTTCGTCCATATCAGTCGACGGGCCTCTATCACTCCCGGGAATGGACGACCCGAGATATCGTTTCTCCTGGCTGCAGTGTACCCGCTACAAACCGCCCAAACTCCCACGTGCCAAACGAAAAGATGGAAGCAAGAAGAGGAAGCTCGGTCGGAACCCCAGGGTCCCCTTCTCGGCACACCAGGTCGCGACGCTGGAGTCCAAGTTCCGGCGGAC…	CNS + endoderm
Orthology I	Myt1	Bl22542	BLAG02000890	eblocks	RNA polymerase II cis-regulatory region sequence-specific DNA binding(GO:0000978);DNA-binding transcription factor activity, RNA polymerase II-specific(GO:0000981);DNA binding(GO:0003677);DNA-binding transcription factor activity(GO:0003700);zinc ion binding(GO:0008270)	regulation of transcription, DNA-templated(GO:0006355);regulation of transcription by RNA polymerase II(GO:0006357);nervous system development(GO:0007399);cell differentiation(GO:0030154)	#N/A	#N/A	#N/A	-1.288	1.581	#N/A	2.759			GCTTTCTCACGCACAGAAGTTTGTCTGGCTGTCCCCGTGCCACCGCTGCAATGAAGAAGGCACGCCTGACCTCCGAAGAGATGAACACCATCAAGTACAAGGCCAGCAATGGTATAGAGAACGATGAGGACATCAAGAAGCTGGAGCAGGAGATCACGGAGCTGCAGTCCTCCAACTCCCACATGGAGGCGCAGATGATCAAGTTGAGAACACAGATAACATCCATGGAGAACAAAGTCCAGCAGGGTGAGAAGGAAAACAAGGCGATAGAGGATAAGAACATCAGTCTGAAGGAGCATCTGGAGTTTCTACGGTCCAACCTCATCCAACACTTACAGGAGATCAAGCTCCCCGGGACGAACGAGGGCCCCACTGAGGAAAACTTTGACTCTTACATCT…	CNS + ESN
	Ncam	Bl03904	BLAG04000857	eblocks	#N/A	#N/A	#N/A	#N/A	3.088	3.019	0.687	#N/A	1.816			TGCGGCTACCGGAGACCCCACACCCATGCTGCAGTGGAAGAAGGGTGGTGGAGACATGGTAGACGGATCGGACCCACGGTTCACAGTGAGCACATACCCCCTCACCGGGGAGACCATCCTCACCATCAGCCAGGTCACCTACAACGACAGGGGCAGCTTCACCTGTATAGCCACAAACCTGGGGGGCACAGACCAGAAGACCCTGAACTTGGACGTACAGTTCAAGCCCAAGGTGGATGACTCCACCCCAGCTGTTGCGGCCACATGGGTGGGCAACCCTGTCAACCTGACCTGCAGTTTCACCAGCAACCCTGCGCCAGACATCAAATGGTCCCTCAACAACAATGACATCCAGGAGGGAACCAGCTATGCTGTCTTCCCGTCTGCCTCTGGTAGCAC…	CNS + ESN + mesoderm
	NGFR	BL18702	#N/A	RT-PCR	#N/A	#N/A	#N/A	#N/A	#N/A	#N/A	#N/A	#N/A	#N/A	TTCCGCAAACTTCTGTCCCA	TGACACACACAGGCTTCCAA		Mesendoderm posterior
Orthology II	Nherf	BL00699	BLAG09000498/BLAG09000499	eblocks	signaling receptor binding(GO:0005102);protein binding(GO:0005515);beta-catenin binding(GO:0008013);gamma-aminobutyric acid transmembrane transporter activity(GO:0015185);chloride channel regulator activity(GO:0017081);phosphatase binding(GO:0019902);PDZ domain binding(GO:0030165);beta-2 adrenergic receptor binding(GO:0031698);type 2 metabotropic glutamate receptor binding(GO:0031799);type 3 meta…	morphogenesis of an epithelium(GO:0002009);renal sodium ion transport(GO:0003096);plasma membrane organization(GO:0007009);nuclear migration(GO:0007097);adenylate cyclase-activating dopamine receptor signaling pathway(GO:0007191);sensory perception of sound(GO:0007605);negative regulation of cell population proliferation(GO:0008285);regulation of cell shape(GO:0008360);regulation of cell size(GO:…	#N/A	-1.678	#N/A	-1.062	#N/A	0.802	#N/A			ACCGTCGCCATATTCCTGTAGCAGGGGCTGGTTGTTAGTCCGCTGCCGCCAAGAAGTTTTTCATTTTCTGTTCTTGACGGACTGTTTTTGGTCGCACGATGAGCTCGCCTTTAAGCCCGCCGCGTGTGTGCGTGCTGAGCAAGGCTGGAGGCAGGGAATACGGTTTCCACCTGCACGGAGAGAAGGGCAAGCATGGGCAGTACGTCAAGAGCGTAGACGCGGGCAGCCCCGCAGAACAGAGCGGGCTCAGACCCGAAGACCGGGTCATCGAAGTCAACGGTGTCAACATCGAACGGGAGACACACCAGCAGGTGGTGATTCGGATCAAGGAAAACCCGATGGAAGTCAGGTTACTGGTGGTCGATTCGGAGACGGACGACTACTACAAGAAGCAGGGAG…	CNS + Gut
	Nhlh	Bl19770	BLAG04001532	eblocks	RNA polymerase II transcription regulatory region sequence-specific DNA binding(GO:0000977);RNA polymerase II cis-regulatory region sequence-specific DNA binding(GO:0000978);DNA-binding transcription factor activity, RNA polymerase II-specific(GO:0000981);DNA-binding transcription activator activity, RNA polymerase II-specific(GO:0001228);protein binding(GO:0005515);protein dimerization activity(…	regulation of transcription by RNA polymerase II(GO:0006357);central nervous system development(GO:0007417);cell differentiation(GO:0030154);positive regulation of transcription by RNA polymerase II(GO:0045944)	#N/A	5.181	5.308	#N/A	2.029	#N/A	3.444			CGACCGTCCCGATGTTGGACACTCTACAGCGCACCTCTACACAAACCCAGCCGCCGGGAATGGTGGTGACCGGCGAGACGACTGTCGCACAGGGCTCCCCGAGAAGTTGCGGGTCCACCAGCCCCACCTCCAGCTGCAGCTCGGTCGACGCCGTGCACAAGTCCTTCGACGTGACGGACTTGAACGGCTCCTCGTTCCCCGTCAGACCCAGGGAAGAGTCCGCGCGGGAAGCGGAGGACAGCGCCGCCAGGAGAAACAAGGACCCGTCTCTACAGGGCTTGAGTCGAGAGGAGCGGCGGCGGCGGCGGAGAGCGACCGCCAAGTACCGCACGGCGCACGCCACGAGAGAGCGCATCAGAGTCGAGGCCTTCAACGTCGCCTTTGCCGAGCTCCGAAAAC…	CNS + ESN
Orthology I	Nkx2.3/5/6	Bl01674	BLAG03001041	RT-PCR	#N/A	#N/A	#N/A	#N/A	#N/A	6.806	#N/A	#N/A	#N/A	AACAAGGCCGTTTACCTCCC	CCCTCTGTAGTACGGGTTGC		Mesendoderm
Orthology I	Nkxtun1-like	BL05986	BLAG04001112	eblocks	RNA polymerase II transcription regulatory region sequence-specific DNA binding(GO:0000977);RNA polymerase II core promoter sequence-specific DNA binding(GO:0000979);DNA-binding transcription factor activity, RNA polymerase II-specific(GO:0000981);RNA polymerase II transcription factor binding(GO:0001085);DNA-binding transcription activator activity, RNA polymerase II-specific(GO:0001228);DNA-bin…	branching involved in blood vessel morphogenesis(GO:0001569);neural crest cell migration(GO:0001755);regulation of transcription, DNA-templated(GO:0006355);regulation of transcription by RNA polymerase II(GO:0006357);nervous system development(GO:0007399);axon guidance(GO:0007411);cerebellum development(GO:0021549);midbrain-hindbrain boundary morphogenesis(GO:0021555);rhombomere 2 development(GO:…	#N/A	#N/A	#N/A	5.073	#N/A	#N/A	#N/A			ACGCGCACCGTGGCGGTCATGGGCCGACCCCGGGTACAGCTCGGTACAGCCGCCATGGATGTACGTTCCCAACCCGGCAACGTTTAGGCCATCCTCTGCAGAAAGTTTCACCGTTACATCCTCGCCGAGTTCAAGTTCAAGCGACTCACAGGGCGGAGACTCGGCACACAGATCATCCCACCAAGGGCATCTGCAGCACCCGGGAGAGCATGCGCGCGACGAGACAGAAGTAGACGTTGACGACGATGTTGAGGGGAATGACAGCCCTGACCCTGCCGTGGCTGAAGGCAGCCCAGAGGACAGCGGCAGACGGCAGAGGCGACTGTTCAGCGGGCACCAAGTCATGGAGTTGGAGACGCGCTTCTTGGAGAAAAACTACCTCAGCAGGATTGAGAGGAT…	Endoderm posterior
Orthology I	Nkxtun3/Vax-like	Bl00186	BLAG12000565	eblocks	#N/A	#N/A	#N/A	7.632	#N/A	8.041	4.654	-6.743	#N/A			ACAACAACTTCCCGTCGTACCCCGCGCCGTCGCAGTACCCAAGATACCCCGCGGCGTTGGTCGCCCACCTCCCCCCTGCGGCTGCGCAGAGTCTACATGCTGCCAATATGAAATTACAAGGGAAACCGTTATGACTTTACACATGACTACAATGAATGTTCGCCTTCTCAACGTCCATTGTATCACAGCAATACCCATGGGAACACTTCAATATTGTTTTTAGAACCTTCAAACGCAAACTCGACACAAAATATTATGGTGTGTGGTCTTGTTATGACCTCGTTATCATTTAGGGGCCAAAACTGTTATCGCTATAAAGATATTTCCATGCAACTGTAGCGTTTTACGTTCAAACCATAGACATAGCGGTCATTCCATAATGCGACAGTTGTTTAGTTA…	CNS
Orthology I	Nkxtun3/Vax-like	Bl00186	BLAG12000564	eblocks	#N/A	#N/A	#N/A	#N/A	#N/A	#N/A	2.312	-2.884	#N/A			GACCTGCGACTCCAAACAGCCCTGCAAGAACGTAGCTCGTTCTAGTAAATACAGTGTAAATGTAAATACGTCTATTTGTAGTAATTCTATCAGTAAATATAATATTTTGTCTTCGAAATGATGAACAGCAAACTAGATGTAGATGCTGATTTTGAATTTGAATTTGCAAGCCGTTATTTAGTTTCATTGATGTAAATACAGTGGTGGTTTCGGTTACAACCGATAGAAGTCGTTAAATTCAAACTATGCACATAGGTATTTTTCTTCCTCACTGCCTTAGTCAACGGGAATGAATTTTGTTCCGAAAAAAAACAGAAGACTTAAGAAATACAATAAGAATATTGCTATGCCAGGAAGTGCCTTTATTATTAAGCACGTGTCTATTATTTATGCAATAGT…	Mesendoderm
	Npas4	Bl14421	BLAG04000990	eblocks	RNA polymerase II transcription regulatory region sequence-specific DNA binding(GO:0000977);RNA polymerase II cis-regulatory region sequence-specific DNA binding(GO:0000978);DNA-binding transcription factor activity, RNA polymerase II-specific(GO:0000981);DNA-binding transcription activator activity, RNA polymerase II-specific(GO:0001228);protein binding(GO:0005515);protein-containing complex bin…	regulation of transcription by RNA polymerase II(GO:0006357);learning(GO:0007612);short-term memory(GO:0007614);long-term memory(GO:0007616);cell differentiation(GO:0030154);regulation of synaptic transmission, GABAergic(GO:0032228);social behavior(GO:0035176);positive regulation of transcription by RNA polymerase II(GO:0045944);regulation of synaptic plasticity(GO:0048167);excitatory postsynapti…	2.399	3.148	#N/A	4.242	2.565	#N/A	2.9			CCATCCCATCCTTTGCCTCCTTAATGGCGTCCCACACCGGCGCGCCTGCCCTGAATCTCCCAGAGTCAACCACCCCTTTCTCCCCAAGCAGACCCTCCCTTCAAGGATTTTTCCCAGACCCTCAGACCACCACAGACGTTTCCCTGTCATCTGGCCTGGCCACCGGCGGGCTGTGCATCCCCACACCACTCCAGCTCCCACCACGCAAGCCCCCCGCCACCACCAGCAGACCTACAGCCCAAACAGAGCTGGAGGATGTGGAAGATTCAGGGAGTAAACTGGTGCCACAGTGGATCCACAACATGCCCCCAACTCCAGACACACCCACCAGCCATTCCTGCCATGTGTTCCTGGAGAATGAAGGTCCCCCGGCAAAAACAGACGTCTTGCCGATCCCAG…	CNS + epidermis
	NPFFR2	BL00869	BLAG15000413	RT-PCR	#N/A	#N/A	4.11	6.915	#N/A	6.292	#N/A	#N/A	#N/A	TGAGGGAAGACGGAAGACCT	AGTGAGGCAGTTTCGGTCAG		Notochord
Orthology I	Ntrk	Bl18961	BLAG02000646	RT-PCR	#N/A	#N/A	#N/A	#N/A	#N/A	4.321	3.684	-4.211	5.259	ATCAGACGATTCCGACCACG	CGAGGGATTTGCTGGTCTGT		ESN
	Pitx	Bl12801	BLAG15000517	Escriva-Bertrand lab	#N/A	#N/A	#N/A	1.953	#N/A	1.664	#N/A	#N/A	#N/A				Mesendoderm + epidermis
Orthology I	Pou4	Bl46784/Bl20735/Bl20738	BLAG06001114	eblocks	RNA polymerase II cis-regulatory region sequence-specific DNA binding(GO:0000978);DNA-binding transcription factor activity, RNA polymerase II-specific(GO:0000981);DNA-binding transcription activator activity, RNA polymerase II-specific(GO:0001228);DNA-binding transcription factor activity(GO:0003700);protein binding(GO:0005515);sequence-specific double-stranded DNA binding(GO:1990837)	regulation of transcription by RNA polymerase II(GO:0006357);visual perception(GO:0007601);sensory perception of sound(GO:0007605);vestibulocochlear nerve development(GO:0021562);retinal ganglion cell axon guidance(GO:0031290);inner ear morphogenesis(GO:0042472);inner ear auditory receptor cell differentiation(GO:0042491);positive regulation of transcription by RNA polymerase II(GO:0045944);axon …	#N/A	3.86	#N/A	#N/A	1.968	#N/A	3.396			GCACCATCTGTCGGTTCGAGTCGCTCACCCTCTCCCACAACAACATGGTGGCGCTCAAACCCGTGCTGGAAGCGTGGCTCGGCGAGGCCGAGCAGCAAGCCCGCGCCAAGCAGAGGAGCCCCGACATCTTCAATAACGCCGAGAAGAAGAGGAAGAGGACGAGCATTGCCGCGCCGGAGAAGCGGTCGCTGGAAGCGTACTTCGCGGTGCAACCCCGACCCTCCTCCGAGAAGATCGCCGCGATCGCGGAGAAGCTGGACCTGAAGAAGAACGTGGTTCGAGTCTGGTTCTGTAACCAGAGGCAGAAGCAGAAGAGAATGAAGTTCTCTGCACAGCAAGGCGGGAGATAAAAGACTGCTCGCAGCTAGCACTGCACCGTGCCCGCGGTAGGAGAGAACT…	CNS + ESN
	Prox	Bl13719	BLAG04000536	eblocks	transcription regulatory region sequence-specific DNA binding(GO:0000976);RNA polymerase II cis-regulatory region sequence-specific DNA binding(GO:0000978);DNA-binding transcription factor activity, RNA polymerase II-specific(GO:0000981);DNA-binding transcription repressor activity, RNA polymerase II-specific(GO:0001227);DNA binding(GO:0003677);DNA-binding transcription factor activity(GO:0003700…	negative regulation of transcription by RNA polymerase II(GO:0000122);cell fate determination(GO:0001709);kidney development(GO:0001822);liver development(GO:0001889);positive regulation of endothelial cell proliferation(GO:0001938);lymphangiogenesis(GO:0001946);lens development in camera-type eye(GO:0002088);hepatocyte cell migration(GO:0002194);regulation of transcription, DNA-templated(GO:0006…	#N/A	1.155	#N/A	1.209	1.717	#N/A	2.841			TCAAGTGGTTCTCCAACTTCCGGGAGTTCTACTACATCCAGATGGAGAAGTTCGCCCGTCAGGCCATGAGCGAGGGGATAGAGACAAAGGACCTGCACGTCACACGTGACTCCGAGCTGTTCCACGCACTCAACCTGCACTACAACAAGAGCAATGAGTTCAAGGTGCCGGATTCCTTCCTGGTGGTGGCAGAGCAGACTCTCTCCGAGTTCTTCAACGCCATCAAGGCCGGGAAGGACCTGGAGGCGTCGTGGAAGAAGAACATCTACAAGATCATCAGCAAGCTGGACAGCCCCCTCCCCGAGATCTTCCAGTCTCCCGACTGCATGAAGGAGCTCCTAGGAGAGTGAGATCTCATGACAAATTGTCGTTGTTGTGTTGCAAGCCAAGCTTTACGAA…	CNS + ESN
	Rims2	Bl21172	BLAG16000584	eblocks	#N/A	#N/A	#N/A	#N/A	#N/A	#N/A	3.198	2.081	5.158			CTGGAGGAGCGACGGCCGCGGGATGTCGCCGGATCGGATGATGGGCGGGACGATGGACCACCCCAGGAGGTCGCGGTCGCCAGGGCGACAGTCGCCCTATGCAACTGGGCCTCGCCGTGGGTCCAAGTCCATGTCCCAGCCCACCTCCCCGACCCACGGGATGCGGGACCACTCGCCGGGGTCGACGCCCAACACGCCTCGCAAGCGCCAGCTCCCGCAGATCCCCATGAGAGGTCCTCCTGGACCCATGGACGAGCGGACTCGACAGATGAAACTGAGGATGGACGAGTACAAACGCACCACTAATGCCGGCATGGAAAGTCCTGCCATGCAACGAGTACGTCGGCAGAGCCCTGATGCTGCTTCAGTGGACAGTGACATAAGCGACGTGTCGGAGAT…	CNS + mesoderm
Orthology I	Slc17a6/7/8	Bl11733	BLAG03001794	RT-PCR	#N/A	#N/A	#N/A	#N/A	#N/A	#N/A	5.96	#N/A	6.98	ACCGGGCTAAGTGTTCACG	TGGCATACACTGGCATGGAA		CNS + ESN
	Slc6a7/9.a	Bl06534	BLAG06001412	eblocks	#N/A	#N/A	#N/A	#N/A	#N/A	1.508	#N/A	#N/A	2.36			TCATCTCTCCAATGGTTCTACTGTTCATCGTGGTGTTCAGCATGGTTGTGCACGTCCCTGCGTACTACGGTTCGTACCAGTACCCCGGCTGGGCCGTCTGCATCGGCTGGCTCATGGCCCTGATGTCCATCGTCATGGTGCCCCTCTTTGTGGTGCTGGCCATCCTCAAAGCCAAGGGCAGCTTCATGGAACGCCTACGCTATGCCTGCGAGTCTTCCGACAACTGGGGCCCGGCTCTGATGAACGCCAGCAGCGCGGAGTCGTCACAGTCCGACGAGGATGAACAGGAGAAGAAGGTTCCTCTCCGGGACACAGAAGGAAATGACAACTCCTACATCTCCACCATCTAACACTAACCGTCTAACACGTGTGAATGGGAAGGAGTTTCCTTGCCTCGAT…	CNS + ESN
	Slit	Bl08669	BLAG03102288	RT-PCR	#N/A	#N/A	4.977	#N/A	#N/A	7.791	2.466	#N/A	1.553	TTGCCTCCCAAAGTGTTCCAT	TTGCACAGGTAGCCATCCAC		Ventral epidermis + mesendoderm
	Slit2	Bl22712	BLAG01000373	eblocks	protein binding(GO:0005515);cadherin binding(GO:0045296);transforming growth factor beta binding(GO:0050431)	negative regulation of epithelial to mesenchymal transition(GO:0010719);negative regulation of transforming growth factor beta receptor signaling pathway(GO:0030512);cellular response to hypoxia(GO:0071456);cellular response to redox state(GO:0071461)	1.901	1.588	#N/A	1.873	#N/A	#N/A	1.666			AGAAAATGATACCGGGGCGCAGCACCTTCCTCCCGGTTCACCATTTCGACTCCGCGGGTGACATCACAGACTCAGACACGGAAAGAAGTTCGCCCGAGGGCATGAACAGTGACATTTCGCCCGAGCAGCTCACGAGAAATTCAAACAGCGGTTCGTTAATGAATAAACCGGCGTTTCCCACCGTCTGTGCCGATGATGACCACGACTACAGTGAAGTTTTGGACGCCACTGATGCGGAGGACACGGAGACAGTGACACAGACACCGCGGGAAGAGGTGAAGGAACAAAACCGTACTGATAACACTGAAGACCATGACTATGACGATCCACCGATGGAGGACCTATTGTGATTTTAAGATTGGAATAGGTTATTGAATATAAAATATGGCAGCAAAGGCA…	mesendoderm?
Orthology I	SoxB1a	Bl16400	BLAG04001830	eblocks	transcription regulatory region sequence-specific DNA binding(GO:0000976);RNA polymerase II cis-regulatory region sequence-specific DNA binding(GO:0000978);DNA-binding transcription factor activity, RNA polymerase II-specific(GO:0000981);DNA-binding transcription activator activity, RNA polymerase II-specific(GO:0001228);DNA binding(GO:0003677);DNA-binding transcription factor activity(GO:0003700…	negative regulation of transcription by RNA polymerase II(GO:0000122);osteoblast differentiation(GO:0001649);eye development(GO:0001654);endodermal cell fate specification(GO:0001714);chromatin organization(GO:0006325);regulation of transcription, DNA-templated(GO:0006355);cell cycle arrest(GO:0007050);response to wounding(GO:0009611);anatomical structure morphogenesis(GO:0009653);regulation of g…	#N/A	#N/A	#N/A	1.339	#N/A	1.63	#N/A			GCGGGCCCTACGGTCTACCTTCCCGGTCAGTGGTACCAGACATCCCCGGGCATCACCGTGCGCCTTACCCCGGGGACTTGCAAGAGATGATCCGTATGTACTTACCGGCAGGGTCTGCGAGCTAGAACACTTGTTATCTTCACTGTACATGTAATTTCAGCACGTAAAATGTTGGTTATAATAAGTTTAAGAAACTGTGTTTTCCTGATTATCTTTATTGACAATGCCAACAAGAGTTGTGAAGTCTGGATAAGAATGCTATATTATCTATGCCGATGACTTGCCAAGTTTGTTGCAAACGTTTTAGACTTTGAATGCAGTGAATTTTCCTTGTGAGTCAGCAGTGTTAAAATGACACCGTACGAAATTGTTGTTGTTGAAACAGTTGATGTTGCAATT…	CNS
Orthology I	SoxB1c	Bl03503	BLAG14000923	eblocks	#N/A	#N/A	-5.145	-5.968	#N/A	-5.068	-0.801	#N/A	-1.643			AGCGGCTACGTGCCCTACACATGAAGGAACACCCCGACTACAAGTACCGGCCCAGGAGGAAGACAAAAACCCTGATGAAGAAGGACAAATACAGTCTGCCAGGTGGTCTGATAGCCGCCAACGGGGCCCCAGTCCAGCGTACCATCGCCACAGGTATGGACCAGTATGCTCACATGAACGGGTACATGTCCAATAACGCGTATACCCACATGATGCATCAGGACCAGTTGCACGCCTACCCGCACCCCGGCATCTCTCCCGCCCAGACGGCCTCCCAAATGGCGTCCAACGCGTCCCTGCCGCCACGGTACGACATGTCGGGCCAGATTCCACCTTACCCCATGGCTACCACTAACTCTTACACCAGCTACTCCAGCTCCAGCTACACCACCAACCCCT…	CNS + ESN + endoderm
	Sqstm1	Bl01972	BLAG06000221	eblocks	protein serine/threonine kinase activity(GO:0004674);protein kinase C binding(GO:0005080);protein binding(GO:0005515);zinc ion binding(GO:0008270);enzyme binding(GO:0019899);protein kinase binding(GO:0019901);receptor tyrosine kinase binding(GO:0030971);ubiquitin protein ligase binding(GO:0031625);ionotropic glutamate receptor binding(GO:0035255);SH2 domain binding(GO:0042169);identical protein b…	negative regulation of transcription by RNA polymerase II(GO:0000122);autophagy of mitochondrion(GO:0000422);mitophagy(GO:0000423);pexophagy(GO:0000425);positive regulation of protein phosphorylation(GO:0001934);immune system process(GO:0002376);response to ischemia(GO:0002931);protein phosphorylation(GO:0006468);ubiquitin-dependent protein catabolic process(GO:0006511);autophagy(GO:0006914);apop…	#N/A	-1.754	#N/A	-1.13	#N/A	2.487	1.796			ATGTCGCTTACCGTGAAAGCCTACCTTGAGCGCTCGGGAGGGGTGGCCGACAAGCCCGCCCAGGAGATCCGCCGCTTCGCGATGGACCCCGATGTCTCCTCAAACTACGATTACCTGTCCCGTAAGGTGGCCCAGGTCTTCCCGTCTCTGTCCGAACGAGGGGACTTCAAGCTCTTCTGGAAAGATACCGAAGGTGACCTTGTGTCCTTCTCCAGCGACGAAGAACTGTTGGAAGCCCTTGGATTTGTCAATGACGGCATCTTTCGCATCCATGTGAAAGTGTCTGGTGGTGGTGCCTCCCAGCCGGATGGAATCTTCCACCCCAACGTGGTGTGTGACGGCTGTAATGGTCCCGTCATGGGGTCGCGCTTCAAGTGCACCGTGTGCCCCGACTTCGAC…	Endoderm + CNS
	Synapsin	Bl15460	BLAG05001185	eblocks	ATP binding(GO:0005524)	neurotransmitter secretion(GO:0007269);regulation of synaptic transmission, GABAergic(GO:0032228);synaptic vesicle clustering(GO:0097091)	#N/A	#N/A	#N/A	#N/A	2.949	#N/A	4.388			GAAAAGGGAACGTACCGACTTCTATAATGATATAAAGTTCTCTAACCATTCCATGTATTTGATATTTTGAGGCAGAAGGACGAAACGCAAAGAAAAGTGCAAGACGATAGGTTTGTTTACATTCTCATGCTATCGATATTGCTGTAAACGTCACGGTCTGAGCACACGTCATAACCAGTGCAACATTCGCACAGGGTCCATTCGCACTGTAAGAATAGAAATACCCTACCTCATTTCTTTAGAATTAGATAGCCCCTCTCTAGTAACAAAATTTGTCAAAGGACAGAATATCGTCCTTTGAACGCTGAAGTCTCTATTTTCAGTGAATCAGTGGTGACCTTACGTCATCATAATTTGCGTTGTGTCATGACGAACTACACACAAACTGGGAACGAGATG…	CNS + ESN
	Tgif	Bl15514	BLAG03000895	Escriva-Bertrand lab	RNA polymerase II cis-regulatory region sequence-specific DNA binding(GO:0000978);DNA-binding transcription factor activity, RNA polymerase II-specific(GO:0000981);DNA binding(GO:0003677);DNA-binding transcription factor activity(GO:0003700);sequence-specific double-stranded DNA binding(GO:1990837)	negative regulation of transcription by RNA polymerase II(GO:0000122);regulation of transcription, DNA-templated(GO:0006355);regulation of transcription by RNA polymerase II(GO:0006357);regulation of gastrulation(GO:0010470);nodal signaling pathway(GO:0038092);positive regulation of neuron differentiation(GO:0045666);retina development in camera-type eye(GO:0060041)	#N/A	3.047	#N/A	3.282	2.637	1.746	2.681				Endoderm
	Tiam2	Bl23683	BLAG01002364	eblocks	guanyl-nucleotide exchange factor activity(GO:0005085);GTPase activator activity(GO:0005096)	G protein-coupled receptor signaling pathway(GO:0007186);small GTPase mediated signal transduction(GO:0007264);regulation of lipid metabolic process(GO:0019216);regulation of metabolic process(GO:0019222);positive regulation of apoptotic process(GO:0043065);positive regulation of axonogenesis(GO:0050772);regulation of small GTPase mediated signal transduction(GO:0051056);activation of GTPase acti…	0.989	2.294	1.402	2.988	#N/A	#N/A	#N/A			CGAGGAGTATGGGGGCGTTTTTGACATACTCATCAGGGACCAGCCATATTCTAAGAAAGAGGTTTCCCACTTGAGGATGGGTGAGCTGCAGCTGTTTGCTAACGCCTTGTGGCTCAACTCTTCAGACGACATCAAACACAAGAAGGGGACAGAGCCAGAAATGGCCATATTTGTGTTTAAAGGAGCTGTAGTGCTGGTGTGTAAGGAGGATCAGAGACACAAGTGGAAGCTGACACTGACCAGGAAACAGGGGAGAGAAGTCCTGGAGGACAGGGAGAGGGAAGTCGTGTTGTTCAAGAGGATGGTTCCCGTCTCACAACTGCAGATTCGCAACAGCAACACCAACGATACCTACGGGCGCTGTGTGTGGGAGCTGGTGCACAGTAAGTCACACAAGGA…	CNS + mesendoderm
Orthology I	Tlx	Bl95610	BLAG03001419	Schubert lab	RNA polymerase II cis-regulatory region sequence-specific DNA binding(GO:0000978);DNA-binding transcription factor activity, RNA polymerase II-specific(GO:0000981);protein binding(GO:0005515);sequence-specific double-stranded DNA binding(GO:1990837)	neuron migration(GO:0001764);regulation of respiratory gaseous exchange by nervous system process(GO:0002087);regulation of transcription by RNA polymerase II(GO:0006357);central nervous system development(GO:0007417);respiratory gaseous exchange by respiratory system(GO:0007585);negative regulation of neuron differentiation(GO:0045665);animal organ development(GO:0048513);neuron fate specificati…	11.431	#N/A	-2.944	6.137	3.012	-2.436	3.219				ventral epidermis + ESN + CNS
Orthology I	Tox	Bl06330	BLAG07001222	RT-PCR	chromatin binding(GO:0003682);transcription coactivator activity(GO:0003713);protein binding(GO:0005515);chromatin DNA binding(GO:0031490);protein homodimerization activity(GO:0042803);phosphoprotein binding(GO:0051219)	regulation of transcription by RNA polymerase II(GO:0006357);apoptotic process(GO:0006915);regulation of apoptotic process(GO:0042981);negative regulation of neuron apoptotic process(GO:0043524);positive regulation of transcription by RNA polymerase II(GO:0045944)	#N/A	-2.641	-1.46	-3.099	#N/A	#N/A	#N/A	TCAGCACGAGAGCTGCAATA	AAAGAGTGATTGTGTTCCTCCT		CNS + ESN?
	Unc5	Bl11333	BLAG15000867	RT-PCR	#N/A	#N/A	2.016	2.953	#N/A	3.414	1.784	#N/A	1.914	ACAGAGGATAACCTGGCCCT	CAGGTTTCCGTGGTTACGGT		Ventral epidermis + endoderm
	Wnt11	Bl18893	BLAG14000344	Escriva-Bertrand lab	GTPase activator activity(GO:0005096);signaling receptor binding(GO:0005102);frizzled binding(GO:0005109);cytokine activity(GO:0005125);protein binding(GO:0005515);protein kinase activator activity(GO:0030295)	osteoblast differentiation(GO:0001649);epithelial to mesenchymal transition(GO:0001837);primary heart field specification(GO:0003138);secondary heart field specification(GO:0003139);outflow tract morphogenesis(GO:0003151);atrial septum development(GO:0003283);planar cell polarity pathway involved in axis elongation(GO:0003402);protein phosphorylation(GO:0006468);Wnt signaling pathway, calcium mod…	#N/A	3.334	#N/A	4.286	#N/A	#N/A	#N/A				ventral epidermis + ESN + mesoderm
	Wnt3	Bl00565	BLAG17000504	Escriva-Bertrand lab	frizzled binding(GO:0005109);cytokine activity(GO:0005125);protein binding(GO:0005515);protein domain specific binding(GO:0019904);receptor ligand activity(GO:0048018)	cell morphogenesis(GO:0000902);mesoderm formation(GO:0001707);gamete generation(GO:0007276);axon guidance(GO:0007411);anterior/posterior axis specification(GO:0009948);dorsal/ventral axis specification(GO:0009950);positive regulation of gene expression(GO:0010628);Wnt signaling pathway(GO:0016055);positive regulation of Wnt signaling pathway(GO:0030177);neuron differentiation(GO:0030182);embryoni…	2.061	2.878	#N/A	3.653	#N/A	#N/A	#N/A				CNS + ventral epidermis
	Wnt7	BL12283	BLAG90000511/BLAG90000513	eblocks	signaling receptor binding(GO:0005102);frizzled binding(GO:0005109);cytokine activity(GO:0005125);protein binding(GO:0005515);receptor ligand activity(GO:0048018)	in utero embryonic development(GO:0001701);metanephros morphogenesis(GO:0003338);activation of JUN kinase activity(GO:0007257);multicellular organism development(GO:0007275);Wnt signaling pathway(GO:0016055);establishment or maintenance of polarity of embryonic epithelium(GO:0016332);forebrain regionalization(GO:0021871);central nervous system vasculogenesis(GO:0022009);neuron differentiation(GO:…	#N/A	#N/A	#N/A	#N/A	#N/A	#N/A	2.175			GCACGCGAAGGCCGACGTTTCTGAAACTGAAAAATTCTCGGACCTTCGAGAAACCTCGCGAGATTTCCCTTGTGTACCTGCGCGGGTCACCGAACTATTGCGAGCGTGACGAGGCAACAGGGTCGCTCGGAACGAACGGGCGGAGGTGCAACCGGACGAGCCCATATCAGGACGGGTGTGACCTGATGTGCTGCGGGAGGGGCTACAACACGCACCAGTTCGTCAAGACGTGGCAATGTAACTGTAAGTTCCACTGGTGCTGTTACGTCAAGTGCAACCAGTGCAGTGAGCGGACCGAGGAGTATACCTGCAAATAATCATGACGTCTAGACTACAAACGATGACGTTCTGGCCAAACGGTACAGATTAAATGATATGGTCACCTTCACCGAACAATCA…	CNS (+ESN?)
	Zfpm2	Bl07921	BLAG07000651	eblocks	RNA polymerase II transcription factor binding(GO:0001085);DNA binding(GO:0003677);transcription coactivator activity(GO:0003713);transcription corepressor activity(GO:0003714);protein binding(GO:0005515);transcription factor binding(GO:0008134);zinc ion binding(GO:0008270);metal ion binding(GO:0046872)	negative regulation of transcription by RNA polymerase II(GO:0000122);vasculogenesis(GO:0001570);in utero embryonic development(GO:0001701);outflow tract septum morphogenesis(GO:0003148);right ventricular cardiac muscle tissue morphogenesis(GO:0003221);regulation of transcription by RNA polymerase II(GO:0006357);gonadal mesoderm development(GO:0007506);heart development(GO:0007507);blood coagulat…	2.46	2.805	#N/A	2.513	2.773	-1.903	2.132			GAAGGGGACCCGTGTGCACGAAGTACTGCCGCTCTTGTGACATCAGCTTTACCAACCTGTCCACTTTCATCGCACACAAAAAATTCTACTGTGCCTCTCATGCAGGTGAAAACATAGTCAAGTAAGACACAGGAGTGACTACAGGTATTGTGGGACCAATAAAACATTAGTTCATTTCGTAATGAAAACTACACGAGTCACTGTTTGCATGGCTGTATCTAGTGTCAATCTAGCATGTGTCAAAATTTGTGTACATGTGTGTGGGTGAGGTTCTGAAGACTTCAAGTTGCAGACCCAGACAAAACCAAGCTAAGTGTGAATAGTTAGAACAATTTAACCTAGATATATTTCTTACTTGCACATACAGCTATGTTTTTTTTCAGTCATCTGTAGAATTAT…	No expression
	Znf-like	Bl00411	BLAG14000821	eblocks	RNA polymerase II cis-regulatory region sequence-specific DNA binding(GO:0000978);DNA-binding transcription factor activity, RNA polymerase II-specific(GO:0000981);protein binding(GO:0005515);metal ion binding(GO:0046872)	regulation of transcription by RNA polymerase II(GO:0006357)	4.847	3.586	#N/A	5.039	3.071	#N/A	2.48			TTTTTGTTCAGACGTAGTTAAAATGTAACCTTATTAGCAAACTATCTAACGAGCCTTCTCTTTTCTAGGCTAGGCAAGCTTACGATTAGAAATAACGAACATTTTTGTGAAGAGTTAAGGATGTAGATATAGTTCCTTATTCGATGTAAATATGACCAAAAAGAGCGGCATTTGGAGTGCCTTATGAAAATGTGAGTATAGCAAATATGTCTATCTATATCTATATTTATACGATGTAATATTTTTTCTATCTACGCTACGGATATATATTTATGTGACTTAATCCTCGACACGGTGAAGGTATATAAAGCCATGCCCACCACTGCATGACGACAAACCACAGATGTGAATTGTTTAGCAGAGAATGTTCACCTGTAGACAATCTGAACTCCTGTTCCG…	Ventral epidermis + CNS
	Znf-like	Bl53759	#N/A	eblocks	#N/A	#N/A	#N/A	#N/A	#N/A	#N/A	#N/A	#N/A	#N/A			AGTGCGGCAAGCAGTTTAGCGAGCTGGGTAATCTCAAGAAACACATTCGGACTCACACGGGTGAGAAACCGCACAAATGCGAAGAGTGCAGCAAGCAGTTTAGAAATTCGTGTGATCTGAAGAAACATAAGCAAATTCACACAGGTGAAAAACCATACAGGTGTGAGGAGTGCGGCAAGCGATTCGCTATCCTGTCGTATATGAAGAGACACATGATGAGGATGCACAATGGTGAGAGAGGCTGCGGAAAATGTGAAAGAAGCTTTACCCATCAAATTCATACTGAATCAACTCGTGCAGAAAAGCTTAAGTTCTGTGGAGATCTACAGCGCACAGATGCAACAGAATAACGATTACTGCATACTTTTTAGATAAAATGTAATTCAACTGCCTCCGTGG…	Epidermis + mesendoderm

## Sheet: 2. Orthology I_Brlanc_vPNS
	Gene Name (Blast with Hosapi or manual annotation)	Old Gene Model ID (Ouilon et al. 2012)	Gene Model	Type of clone	GO term (MF)	GO term (BP)	log2FC BvC e14	log2FC BvC e19	log2FC DvC e19	log2FC B+DvC e19	log2FC BvC e27	log2FC DvC e27	log2FC B+DvC e27	Forward primer	Reverse primer	500bp of CDS or UTR synthetized in eblocks (IDT)	ISH expression
Orthology I	Ascl1/2.1	Bl13732	BLAG18000811	Escriva-Bertrand lab	#N/A	#N/A	4.686	#N/A	#N/A	2.275	#N/A	#N/A	2.027				CNS + ESN
Orthology I	Celf3/4/5/6	Bl10052	BLAG19000228	eblocks	RNA binding(GO:0003723);mRNA binding(GO:0003729);protein binding(GO:0005515);pre-mRNA binding(GO:0036002);7SK snRNA binding(GO:0097322)	regulation of alternative mRNA splicing, via spliceosome(GO:0000381);mRNA splice site selection(GO:0006376);mRNA processing(GO:0006397);spermatogenesis(GO:0007283);RNA splicing(GO:0008380);flagellated sperm motility(GO:0030317);nuclear body organization(GO:0030575);positive regulation of mRNA splicing, via spliceosome(GO:0048026);ncRNA transcription(GO:0098781)	#N/A	#N/A	#N/A	#N/A	2.434	#N/A	3.739			GCAGGCCGCCATTAACAACCTGCATGGGAGTCAGACCATGCCTGGAGCATCTTCTAGCATTGTAGTGAAGTTTGCAGACACCGACAAGGAGCGTCAGCTGCGTAAGATGCAGCAGATGGGGCTGAACCCCATGGCCATGTTCAACCCCATGGCTCTATCACAGTTCGGAGCCTACGGTGCATATGCACAGCAGCCGTCCTCCCTCCCCACACAGCTGATGCAGCAGCAGGCAGCCCTGATGGCCGCCGCCGCAGCCCAGGGGGGGTACATGAACCCGATGGCAGCGATCACTGCGGCTCACATGCAGCAGATGTCTGCCATGGCCAACATGAACGGCATCACCAACGGAGTCACACCTCCAGCCGGTAACCCTGCCACCATGAACGGAGTGGTTCCCAA…	CNS + ESN
Orthology I	Dll	Bl24552	BLAG04000614	Escriva-Bertrand lab	Notch binding(GO:0005112);calcium ion binding(GO:0005509);protein binding(GO:0005515);Tat protein binding(GO:0030957);scaffold protein binding(GO:0097110)	cell fate determination(GO:0001709);somitogenesis(GO:0001756);somite specification(GO:0001757);heart looping(GO:0001947);marginal zone B cell differentiation(GO:0002315);type B pancreatic cell development(GO:0003323);Notch signaling pathway(GO:0007219);multicellular organism development(GO:0007275);determination of left/right symmetry(GO:0007368);compartment pattern specification(GO:0007386);regu…	#N/A	1.76	1.22	2.349	#N/A	#N/A	#N/A				ESN + mesoderm
Orthology I	Ebf	BL02659	BLAG03002176	Escriva-Bertrand lab	#N/A	#N/A	#N/A	#N/A	#N/A	#N/A	#N/A	#N/A	0.695302				CNS + ESN
Orthology I	Elavl	Bl11117	BLAG13000238	Escriva-Bertrand lab	RNA binding(GO:0003723);mRNA 3'-UTR binding(GO:0003730);protein binding(GO:0005515);poly(A) binding(GO:0008143);mRNA 3'-UTR AU-rich region binding(GO:0035925);translation regulator activity(GO:0045182);pre-mRNA intronic pyrimidine-rich binding(GO:0097158)	RNA processing(GO:0006396);mRNA processing(GO:0006397);aging(GO:0007568);locomotory behavior(GO:0007626);associative learning(GO:0008306);RNA splicing(GO:0008380);cerebral cortex neuron differentiation(GO:0021895);regeneration(GO:0031099);response to endoplasmic reticulum stress(GO:0034976);response to cocaine(GO:0042220);regulation of mRNA stability(GO:0043488);dendrite morphogenesis(GO:0048813)…	#N/A	#N/A	#N/A	#N/A	1.3	#N/A	2.735				CNS + ESN
Orthology I	Esrr	BL08547	BLAG90000618	eblocks	RNA polymerase II cis-regulatory region sequence-specific DNA binding(GO:0000978);DNA-binding transcription factor activity, RNA polymerase II-specific(GO:0000981);DNA-binding transcription factor activity(GO:0003700);steroid hormone receptor activity(GO:0003707);nuclear receptor activity(GO:0004879);steroid binding(GO:0005496);protein binding(GO:0005515);zinc ion binding(GO:0008270);protein doma…	regulation of transcription, DNA-templated(GO:0006355);regulation of transcription by RNA polymerase II(GO:0006357);transcription initiation from RNA polymerase II promoter(GO:0006367);mitochondrion organization(GO:0007005);regulation of ossification(GO:0030278);intracellular receptor signaling pathway(GO:0030522);response to estradiol(GO:0032355);regulation of cell population proliferation(GO:00…	#N/A	#N/A	#N/A	-1.23	#N/A	#N/A	#N/A			GGAGATCCTCATCCTGGGCCTGGCCTTCCGCTCGCTGCACTACGACTCCCGCCTGGTGTTCGCAGAGGACTACATCATTGACGAGGAGCAGTCCCGGGTGGCAGGGCTGGAGGAGCTCAGCAGGCACATTCTGCGGCTGGTGGGCAGGCTGAAGGCCCTGGGAGTGGAGAAGGAGGAGTTTGTGGTGCTGAAGGCCATGGCACTCCTCAACTCAGATTCTGTGTATGTTGAGGACCATGAGGCAGTACAGAAGTTACAGGATGTCCTCCATGATGCTCTCCAGGACCATGATCTTAACGCGCATCCTTCTGACTCCCGCCGCATCGGTAAGATCCTCATGATGCTACCGCTACTCAGGGAAGTCGCCACCAAAGCCGTGCAACACTTCTACACCATCAA…	ESN + CNS
Orthology I	Irx.b	Bl95664	BLAG90000865	RT-PCR	#N/A	#N/A	2.041	1.137	#N/A	1.814	2.037	#N/A	1.934	ATGTCCAGCCACGCCG	CTGGACGATAGACTGGTCAGC		Ventral epidermis + CNS + endoderm
Orthology I	Isl	Bl14099	BLAG02001562	Escriva-Bertrand lab	RNA polymerase II cis-regulatory region sequence-specific DNA binding(GO:0000978);DNA-binding transcription factor activity, RNA polymerase II-specific(GO:0000981);cis-regulatory region sequence-specific DNA binding(GO:0000987);RNA polymerase II activating transcription factor binding(GO:0001102);DNA-binding transcription activator activity, RNA polymerase II-specific(GO:0001228);DNA binding(GO:0…	negative regulation of transcription by RNA polymerase II(GO:0000122);neural crest cell migration(GO:0001755);secondary heart field specification(GO:0003139);outflow tract septum morphogenesis(GO:0003148);outflow tract morphogenesis(GO:0003151);endocardial cushion morphogenesis(GO:0003203);cardiac right ventricle morphogenesis(GO:0003215);regulation of secondary heart field cardioblast proliferat…	#N/A	#N/A	#N/A	#N/A	1.005	-1.182	2.085				ESN + endoderm
Orthology I	Msx	BL24026	BLAG03001048	Escriva-Bertrand lab	RNA polymerase II transcription regulatory region sequence-specific DNA binding(GO:0000977);DNA-binding transcription factor activity, RNA polymerase II-specific(GO:0000981);cis-regulatory region sequence-specific DNA binding(GO:0000987);DNA-binding transcription repressor activity, RNA polymerase II-specific(GO:0001227);DNA-binding transcription activator activity, RNA polymerase II-specific(GO:…	negative regulation of transcription by RNA polymerase II(GO:0000122);cell morphogenesis(GO:0000902);in utero embryonic development(GO:0001701);epithelial to mesenchymal transition involved in endocardial cushion formation(GO:0003198);regulation of transcription by RNA polymerase II(GO:0006357);muscle organ development(GO:0007517);negative regulation of cell population proliferation(GO:0008285);a…	#N/A	#N/A	#N/A	#N/A	#N/A	#N/A	#N/A				CNS + ventral epidermis
Orthology I	Myt1	Bl22542	BLAG02000890	eblocks	RNA polymerase II cis-regulatory region sequence-specific DNA binding(GO:0000978);DNA-binding transcription factor activity, RNA polymerase II-specific(GO:0000981);DNA binding(GO:0003677);DNA-binding transcription factor activity(GO:0003700);zinc ion binding(GO:0008270)	regulation of transcription, DNA-templated(GO:0006355);regulation of transcription by RNA polymerase II(GO:0006357);nervous system development(GO:0007399);cell differentiation(GO:0030154)	#N/A	#N/A	#N/A	-1.288	1.581	#N/A	2.759			GCTTTCTCACGCACAGAAGTTTGTCTGGCTGTCCCCGTGCCACCGCTGCAATGAAGAAGGCACGCCTGACCTCCGAAGAGATGAACACCATCAAGTACAAGGCCAGCAATGGTATAGAGAACGATGAGGACATCAAGAAGCTGGAGCAGGAGATCACGGAGCTGCAGTCCTCCAACTCCCACATGGAGGCGCAGATGATCAAGTTGAGAACACAGATAACATCCATGGAGAACAAAGTCCAGCAGGGTGAGAAGGAAAACAAGGCGATAGAGGATAAGAACATCAGTCTGAAGGAGCATCTGGAGTTTCTACGGTCCAACCTCATCCAACACTTACAGGAGATCAAGCTCCCCGGGACGAACGAGGGCCCCACTGAGGAAAACTTTGACTCTTACATCT…	CNS + ESN
Orthology I	Ntrk	Bl18961	BLAG02000646	RT-PCR	#N/A	#N/A	#N/A	#N/A	#N/A	4.321	3.684	-4.211	5.259	ATCAGACGATTCCGACCACG	CGAGGGATTTGCTGGTCTGT		ESN
Orthology I	Pou4	Bl46784/Bl20735/Bl20738	BLAG06001114	eblocks	RNA polymerase II cis-regulatory region sequence-specific DNA binding(GO:0000978);DNA-binding transcription factor activity, RNA polymerase II-specific(GO:0000981);DNA-binding transcription activator activity, RNA polymerase II-specific(GO:0001228);DNA-binding transcription factor activity(GO:0003700);protein binding(GO:0005515);sequence-specific double-stranded DNA binding(GO:1990837)	regulation of transcription by RNA polymerase II(GO:0006357);visual perception(GO:0007601);sensory perception of sound(GO:0007605);vestibulocochlear nerve development(GO:0021562);retinal ganglion cell axon guidance(GO:0031290);inner ear morphogenesis(GO:0042472);inner ear auditory receptor cell differentiation(GO:0042491);positive regulation of transcription by RNA polymerase II(GO:0045944);axon …	#N/A	3.86	#N/A	#N/A	1.968	#N/A	3.396			GCACCATCTGTCGGTTCGAGTCGCTCACCCTCTCCCACAACAACATGGTGGCGCTCAAACCCGTGCTGGAAGCGTGGCTCGGCGAGGCCGAGCAGCAAGCCCGCGCCAAGCAGAGGAGCCCCGACATCTTCAATAACGCCGAGAAGAAGAGGAAGAGGACGAGCATTGCCGCGCCGGAGAAGCGGTCGCTGGAAGCGTACTTCGCGGTGCAACCCCGACCCTCCTCCGAGAAGATCGCCGCGATCGCGGAGAAGCTGGACCTGAAGAAGAACGTGGTTCGAGTCTGGTTCTGTAACCAGAGGCAGAAGCAGAAGAGAATGAAGTTCTCTGCACAGCAAGGCGGGAGATAAAAGACTGCTCGCAGCTAGCACTGCACCGTGCCCGCGGTAGGAGAGAACT…	CNS + ESN
Orthology I	Slc17a6/7/8	Bl11733	BLAG03001794	RT-PCR	#N/A	#N/A	#N/A	#N/A	#N/A	#N/A	5.96	#N/A	6.98	ACCGGGCTAAGTGTTCACG	TGGCATACACTGGCATGGAA		CNS + ESN
Orthology I	SoxB1c	Bl03503	BLAG14000923	eblocks	#N/A	#N/A	-5.145	-5.968	#N/A	-5.068	-0.801	#N/A	-1.643			AGCGGCTACGTGCCCTACACATGAAGGAACACCCCGACTACAAGTACCGGCCCAGGAGGAAGACAAAAACCCTGATGAAGAAGGACAAATACAGTCTGCCAGGTGGTCTGATAGCCGCCAACGGGGCCCCAGTCCAGCGTACCATCGCCACAGGTATGGACCAGTATGCTCACATGAACGGGTACATGTCCAATAACGCGTATACCCACATGATGCATCAGGACCAGTTGCACGCCTACCCGCACCCCGGCATCTCTCCCGCCCAGACGGCCTCCCAAATGGCGTCCAACGCGTCCCTGCCGCCACGGTACGACATGTCGGGCCAGATTCCACCTTACCCCATGGCTACCACTAACTCTTACACCAGCTACTCCAGCTCCAGCTACACCACCAACCCCT…	CNS + ESN + endoderm
Orthology I	Tlx	Bl95610	BLAG03001419	Schubert lab	RNA polymerase II cis-regulatory region sequence-specific DNA binding(GO:0000978);DNA-binding transcription factor activity, RNA polymerase II-specific(GO:0000981);protein binding(GO:0005515);sequence-specific double-stranded DNA binding(GO:1990837)	neuron migration(GO:0001764);regulation of respiratory gaseous exchange by nervous system process(GO:0002087);regulation of transcription by RNA polymerase II(GO:0006357);central nervous system development(GO:0007417);respiratory gaseous exchange by respiratory system(GO:0007585);negative regulation of neuron differentiation(GO:0045665);animal organ development(GO:0048513);neuron fate specificati…	11.431	#N/A	-2.944	6.137	3.012	-2.436	3.219				ventral epidermis + ESN + CNS
